# Supplementary material for: Thioredoxin Downregulation Enhances Sorafenib Effects in Hepatocarcinoma Cells
Source: Antioxidants (Basel). 2019 Oct 22;8(10):501. doi: 10.3390/antiox8100501 (PMC6826379; doi:10.3390/antiox8100501)
Supplement: Supplementary file 1 [file antioxidants-08-00501-s001.zip]

Archive with 6 entries (4 files):
- antioxidants-604049-supple/
- antioxidants-604049-supple/Suppl file 1.xlsx
- antioxidants-604049-supple/Suppl. Figure 1.jpg
- antioxidants-604049-supple/__MACOSX/
- antioxidants-604049-supple/__MACOSX/._Suppl file 2.xlsx
- antioxidants-604049-supple/__MACOSX/._Suppl. Figure 1.jpg
