# Supplementary material for: Thioredoxin Downregulation Enhances Sorafenib Effects in Hepatocarcinoma Cells
Source: Antioxidants (Basel). 2019 Oct 22;8(10):501. doi: 10.3390/antiox8100501 (PMC6826379; doi:10.3390/antiox8100501)
Supplement: Supplementary file 1 [file antioxidants-08-00501-s001.zip › antioxidants-604049-supple/Suppl file 1.xlsx]

## Sheet: HepG2 treatments
Majority protein IDs	Peptide counts (unique)	Protein names	Control	Control	Control	Soraf	Sorab	Sorab	Trx1	Trx1	Trx1	ST	ST	ST	FC Soraf_Ctrl	pvalue Soraf_Ctrl	FC siTrx1_Ctrl	pvalue siTrx1_Ctrl	FC ST_Ctrl	pvalue ST_Ctrl
Q9NP58	2	ATP-binding cassette sub-family B member 6, mitochondrial	0	0	0	0	0	0	18544000	39099000	20555000	59141000	44472500	29804000	1	1	+inf	0	+inf	0
Q9C0H2	1	Protein tweety homolog 3	0	0	0	0	0	0	2420800	2238800	2777700	3119700	2463400	1807100	1	1	+inf	0	+inf	0
Q9Y305	2	Acyl-coenzyme A thioesterase 9, mitochondrial	0	0	0	0	0	3813900	3988800	8485700	4496900	4623300	4666550	4709800	1	1	+inf	0	+inf	0
P19404	1	NADH dehydrogenase [ubiquinone] flavoprotein 2, mitochondrial	0	0	0	0	0	5565500	7548600	7783200	8043900	6149100	7440600	5446100	1	1	+inf	0	+inf	0
Q9P0S9	2	Transmembrane protein 14C	0	0	0	0	0	0	6864200	7065510	201310	24556000	426630	12491315	1	1	+inf	0	+inf	0
P35914	1	Hydroxymethylglutaryl-CoA lyase, mitochondrial	0	0	0	0	0	0	3346500	1464700	1182900	7195900	1179500	1826100	1	1	+inf	0	+inf	0
O75356	1	Ectonucleoside triphosphate diphosphohydrolase 5	0	0	0	0	0	0	4064300	7156200	3091900	7265900	5042700	2819500	1	1	+inf	0	+inf	0
Q9H857	1	5-nucleotidase domain-containing protein 2	0	0	0	0	0	0	1452100	3876800	2424700	2654300	2075050	1495800	1	1	+inf	0	+inf	0
P02654	2	Apolipoprotein C-I;Truncated apolipoprotein C-I	0	0	0	0	0	759030	0	0	0	12128000	857740	6492870	1	1	1	1	+inf	0
Q9Y277	2	Voltage-dependent anion-selective channel protein 3	0	0	0	0	7658300	0	0	0	0	19440000	5715600	12577800	1	1	1	1	+inf	0
O00458	2	Interferon-related developmental regulator 1	0	0	0	0	0	1282600	0	0	0	1800550	1629500	1971600	1	1	1	1	+inf	0
P36406	1	E3 ubiquitin-protein ligase TRIM23	0	0	0	0	0	0	0	0	780550	1809300	1250900	692500	1	1	1	1	+inf	0
P18084	1	Integrin beta-5	0	0	0	0	0	605400	638170	918450	1014300	5351700	0	0	1	1	+inf	0	1	1
P08183	1	Multidrug resistance protein 1	0	0	0	0	0	0	3296000	1201500	4497500	4701600	0	0	1	1	+inf	0	1	1
O75165	1	DnaJ homolog subfamily C member 13	0	0	0	0	0	766990	986780	1801160	814380	0	0	656120	1	1	+inf	0	1	1
P51151	1	Ras-related protein Rab-9A	0	0	0	0	0	1041200	2732700	1240700	1492000	0	0	965810	1	1	+inf	0	1	1
O95479	2	GDH/6PGL endoplasmic bifunctional protein;Glucose 1-dehydrogenase;6-phosphogluconolactonase	0	1257500	0	0	0	1283500	1227500	2453600	1226100	9304100	1425000	934520	1	1	1	1	1	1
Q9BYD1	2	39S ribosomal protein L13, mitochondrial	0	1861300	0	0	0	2658500	3116700	2767300	2665100	3055600	2827850	2600100	1	1	1	1	1	1
Q15024	1	Exosome complex component RRP42	0	2531900	0	0	0	4084100	3631400	4036700	7668100	3056450	2933500	3179400	1	1	1	1	1	1
P55789	1	FAD-linked sulfhydryl oxidase ALR	0	730220	0	0	0	0	1122900	1724900	831770	0	1764100	0	1	1	1	1	1	1
Q9Y508	2	E3 ubiquitin-protein ligase RNF114	0	1270800	0	0	0	0	3047300	1402300	1645000	0	0	0	1	1	1	1	1	1
Q9NRR5	1	Ubiquilin-4	0	1687100	0	0	0	0	5076300	1900600	3175700	0	0	0	1	1	1	1	1	1
P14406	1	Cytochrome c oxidase subunit 7A2, mitochondrial	0	1699800	0	0	0	2140300	1808400	0	0	9149500	5569350	1989200	1	1	1	1	1	1
P19174	2	1-phosphatidylinositol 4,5-bisphosphate phosphodiesterase gamma-1	0	1914900	0	0	0	0	2901800	3402500	3289100	0	2892100	0	1	1	1	1	1	1
P52655	1	Transcription initiation factor IIA subunit 1;Transcription initiation factor IIA alpha chain;Transcription initiation factor IIA beta chain	0	1536500	0	0	0	1684300	2582850	2927000	2238700	0	0	0	1	1	1	1	1	1
Q00169	1	Phosphatidylinositol transfer protein alpha isoform	0	2966000	0	0	0	2183000	3436650	4066600	2806700	0	0	2257100	1	1	1	1	1	1
Q92982	1	Ninjurin-1	0	734800	0	0	0	1229700	2028000	824300	1125300	0	0	1516700	1	1	1	1	1	1
Q96KR6	1	Protein FAM210B	1002200	0	0	0	1136800	0	1036900	1880220	843320	6286000	3546550	807100	1	1	1	1	1	1
P81605	1	Dermcidin;Survival-promoting peptide;DCD-1	1057100	0	0	0	0	0	2307700	1021800	3329500	20158000	1914700	11036350	1	1	1	1	1	1
P52306	2	Rap1 GTPase-GDP dissociation stimulator 1	1717500	0	0	0	0	0	758780	701860	1460640	844190	947250	741130	1	1	1	1	1	1
Q9NX14	1	NADH dehydrogenase [ubiquinone] 1 beta subcomplex subunit 11, mitochondrial	1999200	0	0	0	0	0	0	0	2403000	5018100	3598950	2179800	1	1	1	1	1	1
Q06265	1	Exosome complex component RRP45	2456200	0	0	0	0	2634500	3026800	3125800	2927800	0	2184200	0	1	1	1	1	1	1
Q9NQA3	1	WAS protein family homolog 6	513630	489210	491070	0	0	0	1795780	1146800	648980	0	0	821190	-inf	0	2.40413	0.0545006	1	1
Q9Y605	1	MORF4 family-associated protein 1	1328790	2100500	557080	0	0	0	0	0	0	0	0	0	-inf	0	-inf	0	-inf	0
Q01085	1	Nucleolysin TIAR	3379500	2659000	558560	0	0	0	3840400	1811200	2029200	0	0	0	1	1	1.16428	0.602775	-inf	0
Q9NR09	1	Baculoviral IAP repeat-containing protein 6	911535	1242500	580570	0	0	546990	0	0	0	0	0	662200	1	1	-inf	0	1	1
Q86X10	1	Ral GTPase-activating protein subunit beta	398690	499350	600010	0	0	562310	252990	494050	747040	0	0	592490	1	1	0.99735	0.819424	1	1
Q9H3U1	2	Protein unc-45 homolog A	1230700	417540	616850	0	0	0	1067110	585180	481930	0	0	0	-inf	0	0.942223	0.96727	-inf	0
Q9UKV3	1	Apoptotic chromatin condensation inducer in the nucleus	1836400	1022000	625860	0	0	0	2207230	758230	1449000	0	0	0	-inf	0	1.26697	0.611915	-inf	0
Q86V88	1	Magnesium-dependent phosphatase 1	729830	522100	625965	0	0	971120	0	0	695630	1308400	1352400	1264400	1	1	1	1	2.09021	0.00164444
O95218	1	Zinc finger Ran-binding domain-containing protein 2	846790	1682700	628200	0	0	580470	1097300	1320700	1419400	0	0	0	1	1	1.21526	0.40982	-inf	0
P52657	1	Transcription initiation factor IIA subunit 2	694780	569250	632015	0	0	0	0	0	0	0	0	888870	-inf	0	-inf	0	1	1
P49366	1	Deoxyhypusine synthase	775500	530460	652980	0	0	611470	0	0	596920	0	0	733640	1	1	1	1	1	1
Q9Y646	1	Carboxypeptidase Q	1432700	666460	688780	0	1052600	0	2106800	0	0	7156100	0	0	1	1	1	1	1	1
O14975	2	Very long-chain acyl-CoA synthetase	1094900	918550	742200	0	0	907400	1379200	2241180	861980	4615200	2902900	1190600	1	1	1.62661	0.578071	3.16031	0.0999809
Q15021	2	Condensin complex subunit 1	596185	410930	781440	0	0	748860	422450	1141130	718680	0	0	578900	1	1	1.27604	0.594421	1	1
Q7KZ85	2	Transcription elongation factor SPT6	893450	863670	878560	0	0	0	1452700	1173900	1499100	0	0	1465900	-inf	0	1.56533	0.0046413	1	1
Q5T6F2	2	Ubiquitin-associated protein 2	972760	755100	886550	0	0	624000	2505200	1426700	1078500	0	0	960620	1	1	1.91646	0.0836912	1	1
Q14919	1	Dr1-associated corepressor	0	0	941180	0	0	604540	627690	562470	692910	0	0	846810	1	1	1	1	1	1
Q12996	1	Cleavage stimulation factor subunit 3	1169200	791090	980145	0	0	253840	1251900	2731900	1480000	0	0	0	1	1	1.85816	0.0945227	-inf	0
P29317	2	Ephrin type-A receptor 2	0	0	981890	0	0	883720	1561400	2552200	1323400	1452500	0	0	1	1	1	1	1	1
Q7Z5L9	1	Interferon regulatory factor 2-binding protein 2	1463200	1266750	1070300	0	0	0	0	0	1237100	0	0	0	-inf	0	1	1	-inf	0
Q07817	1	Bcl-2-like protein 1	1472200	1857400	1087000	0	0	0	4214900	2275400	1939500	3294800	1434100	1742200	-inf	0	1.90866	0.198209	1.46518	0.548801
Q9NYJ1	1	Cytochrome c oxidase assembly factor 4 homolog, mitochondrial	1370000	1638200	1101800	0	0	0	0	0	0	0	0	0	-inf	0	-inf	0	-inf	0
Q6I9Y2	1	THO complex subunit 7 homolog	1168950	1203600	1134300	0	0	1690600	0	0	1665600	0	0	0	1	1	1	1	-inf	0
P49441	1	Inositol polyphosphate 1-phosphatase	1613800	1394250	1174700	0	0	1115600	3397600	1672800	1724800	0	0	0	1	1	1.62458	0.153926	-inf	0
Q9BV19	1	Uncharacterized protein C1orf50	1708000	1818100	1175700	0	0	0	0	0	1044400	0	0	0	-inf	0	1	1	-inf	0
Q09161	2	Nuclear cap-binding protein subunit 1	1123500	1034000	1213000	0	0	1226000	1585400	0	0	0	0	1284900	1	1	1	1	1	1
Q9NYY8	1	FAST kinase domain-containing protein 2	1360000	1493800	1226200	0	0	1851900	0	0	1543800	0	0	922320	1	1	1	1	1	1
P49821	3	NADH dehydrogenase [ubiquinone] flavoprotein 1, mitochondrial	1359250	1454600	1263900	0	0	1485400	0	0	1990200	0	0	1162900	1	1	1	1	1	1
O96005	1	Cleft lip and palate transmembrane protein 1	1714500	908910	1311705	0	0	0	1258500	2289000	1030500	0	0	0	-inf	0	1.16337	0.701736	-inf	0
P55268	2	Laminin subunit beta-2	1564300	1582900	1374500	0	0	0	0	0	1462300	0	0	0	-inf	0	1	1	-inf	0
Q9H7Z7	2	Prostaglandin E synthase 2;Prostaglandin E synthase 2 truncated form	2462750	3540200	1385300	0	0	2264500	4102400	2606000	1496400	2944600	0	0	1	1	1.11052	0.826127	1	1
Q8TF65	1	PDZ domain-containing protein GIPC2	1555900	1452700	1504300	0	0	1578800	3653400	0	0	0	0	0	1	1	1	1	-inf	0
O95983	1	Methyl-CpG-binding domain protein 3	1485300	1447900	1522700	0	0	1557900	3532500	1638200	1894300	0	0	1350500	1	1	1.58554	0.163286	1	1
P52789	2	Hexokinase-2	1510600	1487500	1533700	0	0	0	0	1402700	0	0	0	0	-inf	0	1	1	-inf	0
P36404	1	ADP-ribosylation factor-like protein 2	1656200	1371500	1551700	0	0	1442400	1513400	1584400	1841600	1514500	1686500	1505900	1	1	1.07861	0.584878	1.02784	0.916596
P51687	1	Sulfite oxidase, mitochondrial	1476850	1390800	1562900	0	0	0	1671000	1153300	1067000	2330300	0	0	-inf	0	0.878288	0.35607	1	1
P82663	2	28S ribosomal protein S25, mitochondrial	0	0	1567300	0	0	2104300	1180585	823870	1537300	0	0	1667300	1	1	1	1	1	1
O60232	1	Sjoegren syndrome/scleroderma autoantigen 1	1698450	1805200	1591700	0	0	0	3077400	1555900	1521500	0	0	1658000	-inf	0	1.20792	0.598721	1	1
Q9NTJ3	2	Structural maintenance of chromosomes protein 4	2368200	3143400	1593000	0	0	1583700	1579000	3189900	1610900	0	0	7645700	1	1	0.897982	0.698487	1	1
Q68EM7	1	Rho GTPase-activating protein 17	1931200	1362900	1647050	0	0	1313300	866750	1651700	2518450	0	0	1598300	1	1	1.01938	0.859745	1	1
Q3YEC7	1	Rab-like protein 6	1332300	1425400	1699100	0	0	0	1376600	2063100	4081900	0	0	2115500	-inf	0	1.68767	0.260262	1	1
Q9NQX3	1	Gephyrin;Molybdopterin adenylyltransferase;Molybdopterin molybdenumtransferase	1162600	1888700	1761000	0	2070500	0	4844200	2817800	2026400	0	2200200	0	1	1	2.01326	0.0908656	1	1
Q93008	4	Probable ubiquitin carboxyl-terminal hydrolase FAF-X	2797500	757060	1777280	0	0	0	1443900	0	0	0	0	0	-inf	0	1	1	-inf	0
P41208	2	Centrin-2	2805400	3806000	1804800	0	0	2245100	1863000	1820800	3868100	2694600	3516500	1872700	1	1	0.897305	0.909921	0.960505	0.995595
P12429	2	Annexin A3	1837400	1896900	1867150	0	0	1544300	2023100	3403800	7353800	21976000	1509600	2340400	1	1	2.28168	0.64846	4.61059	0.541855
Q96TA1	2	Niban-like protein 1	2057450	2221600	1893300	0	0	1668800	2500900	2418700	3062300	0	0	0	1	1	1.29317	0.0433918	-inf	0
P51580	1	Thiopurine S-methyltransferase	0	0	1904800	0	0	0	2195500	1755000	1516200	0	0	989000	1	1	1	1	1	1
Q9BY42	2	Protein RTF2 homolog	2056550	2175400	1937700	0	0	0	3974600	3226500	7201100	0	0	0	-inf	0	2.33436	0.0314457	-inf	0
Q02413	1	Desmoglein-1	1700450	1442000	1958900	0	0	1536200	2527400	2042300	2664500	7947700	4892450	1837200	1	1	1.4181	0.625788	2.87715	0.106824
Q9NPQ8	1	Synembryn-A	2378650	2753500	2003800	0	0	1252800	0	0	0	0	1344900	0	1	1	-inf	0	1	1
Q9Y6M5	1	Zinc transporter 1	1793350	1555000	2031700	0	0	2312500	3342400	1930100	2823800	8712600	3831100	1774900	1	1	1.50487	0.622306	2.66143	0.207452
O14933	1	Ubiquitin/ISG15-conjugating enzyme E2 L6	2094450	2132900	2056000	0	0	1346500	1782500	1448200	2128700	0	0	1687900	1	1	0.852953	0.200429	1	1
Q99747	3	Gamma-soluble NSF attachment protein	3188400	2641600	2090600	0	0	2015800	0	0	2160200	0	3246800	0	1	1	1	1	1	1
P60468	2	Protein transport protein Sec61 subunit beta	2455300	2274350	2093400	0	0	2086400	0	0	0	8253600	5180600	2107600	1	1	-inf	0	2.27784	0.166655
Q96S44	1	TP53-regulating kinase	2728500	2677600	2093500	0	0	2060300	0	0	2103100	0	0	0	1	1	1	1	-inf	0
Q9UPN3	2	Microtubule-actin cross-linking factor 1, isoforms 1/2/3/5	1944200	2082900	2221600	0	0	2908600	0	0	0	0	0	0	1	1	-inf	0	-inf	0
O94874	2	E3 UFM1-protein ligase 1	1730850	1221500	2240200	0	0	1201800	3014000	1921000	1586000	0	2302300	0	1	1	1.25584	0.442215	1	1
P08243	2	Asparagine synthetase [glutamine-hydrolyzing]	888140	3640400	2264270	0	0	4668300	0	0	3073600	0	0	2671500	1	1	1	1	1	1
P21283	1	V-type proton ATPase subunit C 1	2031200	1761300	2301100	0	0	0	0	0	2217800	0	0	0	-inf	0	1	1	-inf	0
P46937	1	Transcriptional coactivator YAP1	0	0	2336600	0	0	0	6856800	3099900	3756900	0	0	2819700	1	1	1	1	1	1
Q9BW27	1	Nuclear pore complex protein Nup85	1148900	1897300	2351800	0	0	1029300	1371300	2572800	1359000	0	0	1646700	1	1	0.982419	0.944204	1	1
Q9GZZ1	2	N-alpha-acetyltransferase 50	1417200	1953600	2420100	0	0	1709000	1656900	2623100	2712400	1626300	1564800	1687800	1	1	1.20748	0.585586	0.842512	0.709739
Q16864	1	V-type proton ATPase subunit F	2745950	2954600	2537300	0	0	2703900	3872100	4736600	3868000	2872700	3264800	3244200	1	1	1.51456	0.00340336	1.13885	0.259874
P20700	2	Lamin-B1	0	0	2560300	0	0	2338800	1868300	3261450	4654600	884850	0	0	1	1	1	1	1	1
Q99653	1	Calcineurin B homologous protein 1	2170100	1770600	2569600	0	0	0	4741400	2211800	2529600	0	0	0	-inf	0	1.45658	0.271507	-inf	0
Q9BPX3	1	Condensin complex subunit 3	2242000	2774400	2603900	0	0	2002400	5714500	2950700	2763800	2516400	2008200	3024600	1	1	1.49981	0.312288	0.99067	0.995714
O75431	1	Metaxin-2	2412000	2217700	2606300	0	0	2284700	3201000	5826000	2625000	4636100	0	0	1	1	1.61028	0.161492	1	1
Q9GZU8	1	Protein FAM192A	2745350	2867300	2623400	0	2674300	0	3573800	5517400	4685000	2389700	2712100	2067300	1	1	1.67267	0.0158951	0.870454	0.511791
Q86U38	4	Nucleolar protein 9	4093900	2241000	2789900	0	0	1611000	6383800	1953500	2048000	0	0	3190800	1	1	1.13814	0.998721	1	1
O43290	2	U4/U6.U5 tri-snRNP-associated protein 1	2694700	2196400	2897400	0	0	0	2707900	2038800	4746700	0	0	0	-inf	0	1.2189	0.617877	-inf	0
Q9NRX2	2	39S ribosomal protein L17, mitochondrial	2275800	1634400	2917200	0	0	2339000	2611500	1419100	4030600	0	0	3057100	1	1	1.18071	0.773607	1	1
Q96T76	2	MMS19 nucleotide excision repair protein homolog	2271650	1506600	3036700	0	0	1756400	0	0	0	0	0	1479900	1	1	-inf	0	1	1
P38571	1	Lysosomal acid lipase/cholesteryl ester hydrolase	4285000	5471700	3098300	0	0	3145800	0	5736900	0	0	0	2463800	1	1	1	1	1	1
Q86TS9	2	39S ribosomal protein L52, mitochondrial	2849650	2600000	3099300	0	0	4675100	6572900	3293000	3279900	0	0	4043600	1	1	1.53771	0.186943	1	1
Q06481	2	Amyloid-like protein 2	2825300	2548900	3101700	0	0	1446100	3146200	3215900	3735200	1546300	1660950	1775600	1	1	1.1913	0.109598	0.587884	0.000773193
Q8N766	1	ER membrane protein complex subunit 1	2028400	1875300	3153000	0	0	2121800	2374600	1790000	1650900	1933000	2049550	2166100	1	1	0.82411	0.546813	0.871321	0.778451
Q9NR30	3;1	Nucleolar RNA helicase 2	3121600	3317800	3219700	0	0	4620700	2624100	2839600	6201500	4931800	3057800	3757500	1	1	1.20769	0.90359	1.21617	0.77068
Q5JRX3	3	Presequence protease, mitochondrial	0	0	3279300	0	0	0	0	0	0	3192400	3636200	4080000	1	1	1	1	1	1
O00148	2	ATP-dependent RNA helicase DDX39A	3565200	3599500	3530900	0	0	0	0	0	5616500	0	0	2706800	-inf	0	1	1	1	1
O15400	2	Syntaxin-7	2876200	3109300	3564400	0	0	5910900	6409700	3422400	5091800	0	0	3585700	1	1	1.56273	0.0971136	1	1
P31150	4	Rab GDP dissociation inhibitor alpha	4202800	4762000	3643600	0	0	3831100	2799300	2206200	3945300	0	0	4794200	1	1	0.709908	0.120314	1	1
Q96HQ2	1	CDKN2AIP N-terminal-like protein	3850400	3447300	3648850	0	0	3870900	0	0	3462100	0	0	3465000	1	1	1	1	1	1
P60983	1	Glia maturation factor beta	3714350	3775900	3652800	0	0	3107000	3176900	7080600	3903700	0	0	0	1	1	1.27085	0.49663	-inf	0
Q9NP81	3	Serine--tRNA ligase, mitochondrial	3685400	3781200	3733300	0	0	2564600	8801500	5283300	3518200	3546000	0	0	1	1	1.57171	0.223523	1	1
P54709	1	Sodium/potassium-transporting ATPase subunit beta-3	4042000	3468100	3755050	0	3633800	0	3775100	7584400	11359500	20113000	4075200	12094100	1	1	2.01675	0.445461	3.22076	0.171052
P54687	1	Branched-chain-amino-acid aminotransferase, cytosolic	3701850	3492100	3911600	0	0	4660300	2002200	3161200	4907700	0	0	3450900	1	1	0.906853	0.567297	1	1
Q9BY67	2	Cell adhesion molecule 1	5332900	2949500	4052300	0	0	3854500	6281100	13278600	6997500	14788000	9680450	4572900	1	1	2.15305	0.189715	2.35444	0.166202
Q9BTE3	3	Mini-chromosome maintenance complex-binding protein	3225900	2290000	4161800	0	0	2453700	6863300	2831100	4032200	0	0	0	1	1	1.41837	0.371576	-inf	0
Q9BSH4	2	Translational activator of cytochrome c oxidase 1	4114400	5832800	4191800	0	0	5811500	4517200	10081300	5564100	6597400	7295150	7992900	1	1	1.42603	0.403762	1.54788	0.189041
P30408	1	Transmembrane 4 L6 family member 1	3627500	2842500	4412500	0	0	3981300	5025400	7428300	12453700	11080000	8298400	5516800	1	1	2.28876	0.0821261	2.28764	0.0723694
P23368	3	NAD-dependent malic enzyme, mitochondrial	4407550	4354500	4460600	0	0	4180700	9799100	6205400	3593700	5462700	4298550	3134400	1	1	1.48217	0.519703	0.97527	0.981156
O43237	1	Cytoplasmic dynein 1 light intermediate chain 2	3582900	2683800	4482000	0	0	4171100	896190	2832700	2081400	1841500	2173200	2007350	1	1	0.540557	0.137107	0.560258	0.24292
Q02952	13	A-kinase anchor protein 12	3875500	2982700	4768300	0	752040	0	384800	63959000	19447000	1294865	411030	2178700	1	1	7.20688	0.854017	0.334116	0.620965
Q6NYC1	3	Bifunctional arginine demethylase and lysyl-hydroxylase JMJD6	3388100	4861200	4814400	0	0	2933800	5479000	6165600	6198400	4047200	4142100	3952300	1	1	1.36585	0.0456195	0.929415	0.834704
Q96CT7	2	Coiled-coil domain-containing protein 124	3258700	4028900	4831800	0	4949800	0	3813000	3982200	2898800	4170800	5194400	3147200	1	1	0.882387	0.765515	1.03243	0.989171
P62995	1	Transformer-2 protein homolog beta	5874850	6780400	4969300	0	0	4011800	9085500	6101500	8997800	7466000	7667250	7868500	1	1	1.37222	0.121523	1.3051	0.169472
Q9UN36	3	Protein NDRG2	6277500	7204600	5350400	0	0	11145000	1964200	5607900	10173000	7538500	4673000	10404000	1	1	0.942259	0.8349	1.20088	0.94778
P01011	2	Alpha-1-antichymotrypsin;Alpha-1-antichymotrypsin His-Pro-less	4564300	3493100	5635500	0	0	0	4137100	2930600	6253800	3512900	0	0	-inf	0	0.972876	0.837854	1	1
P51530	1	DNA replication ATP-dependent helicase/nuclease DNA2;DNA replication nuclease DNA2;DNA replication ATP-dependent helicase DNA2	5699500	5780700	5861900	0	90355000	0	0	0	0	14199050	18658000	9740100	1	1	-inf	0	2.45629	0.0101745
Q96AT9	1	Ribulose-phosphate 3-epimerase	4782400	4514800	6390900	0	0	2991200	2740500	4625200	2867500	3361500	3248800	3474200	1	1	0.652291	0.0768024	0.642812	0.0858106
P61626	3	Lysozyme C	7052650	6867500	7237800	0	0	3848800	4513900	5503800	4696600	6364800	5373700	4382600	1	1	0.69545	0.0263123	0.761941	0.0713462
P69905	1	Hemoglobin subunit alpha	12122500	11540000	12705000	0	0	6928600	20732000	5073700	25805700	3658100	0	0	1	1	1.41916	0.795813	1	1
Q07157	1	Tight junction protein ZO-1	480210	451590	508830	275265	242690	307840	451835	436010	467660	0	0	273900	0.573218	0.000327074	0.940911	0.64478	1	1
Q9H3S7	1	Tyrosine-protein phosphatase non-receptor type 23	356570	633310	479990	326090	243220	403090	375310	466360	384220	402235	373750	430720	0.661555	0.144905	0.834013	0.776847	0.82096	0.736661
P48729	1	Casein kinase I isoform alpha	271175	257540	284810	335400	0	0	771170	415770	355400	0	0	0	1	1	1.89587	0.071029	-inf	0
Q9BRX2	1	Protein pelota homolog	458150	598360	852020	421750	380940	340130	619630	1058650	439020	366250	346100	386400	0.598796	0.220765	1.10939	0.989096	0.575705	0.177712
P33947;P24390	2;2	ER lumen protein-retaining receptor 2;ER lumen protein-retaining receptor 1	446810	553490	660170	460720	437940	1887600	25832000	321730	26153730	53413000	378270	357080	1.67799	0.997894	31.5016	0.482203	32.6103	0.858074
Q96JJ7	2	Protein disulfide-isomerase TMX3	1140800	332460	499720	496180	629840	505960	777970	748470	524840	3213400	519610	549350	0.827165	0.999337	1.03969	0.988356	2.1705	0.732424
Q9BYG3	1	MKI67 FHA domain-interacting nucleolar phosphoprotein	518490	391590	487640	522000	954750	1387500	667610	1457430	789820	1058225	847350	1269100	2.04923	0.176392	2.08544	0.148538	2.27132	0.0773539
O96013	1	Serine/threonine-protein kinase PAK 4	648445	892530	404360	543460	531575	519690	349890	1035680	685790	0	0	591810	0.819769	0.890522	1.06478	0.997838	1	1
Q5BJD5	1	Transmembrane protein 41B	607410	593880	912400	564750	651535	738320	905350	1746610	841260	931030	759730	588430	0.924736	0.990814	1.65266	0.2275	1.0783	0.983527
P50552	1	Vasodilator-stimulated phosphoprotein	557990	594020	480320	595730	475165	354600	333950	492520	503980	368880	324120	413640	0.873288	0.764859	0.815062	0.540779	0.677951	0.137859
P40938	1	Replication factor C subunit 3	834180	557040	647100	605090	513760	422430	1025800	311670	1337470	0	835940	0	0.756152	0.765465	1.31233	0.951102	1	1
O75909	1	Cyclin-K	848900	758110	953140	608585	483760	733410	1580270	781750	798520	598700	507130	690270	0.713144	0.366212	1.23451	0.85673	0.70156	0.344922
P52926	2	High mobility group protein HMGI-C	478530	299080	394050	616610	440780	1761200	681940	749690	1433800	3422200	604230	1173800	2.40564	0.520848	2.44562	0.380407	4.43834	0.134009
Q15149	2	Plectin	0	0	0	640840	761655	882470	1301500	2145340	843840	20845000	10862580	880160	+inf	0	+inf	0	+inf	0
Q9HB40	1	Retinoid-inducible serine carboxypeptidase	541620	458250	408730	642060	578465	514870	293890	1020940	727050	622270	651570	680870	1.232	0.864596	1.44958	0.788631	1.3877	0.632253
Q8IUH3	2	RNA-binding protein 45	1558600	632020	1125600	654650	617690	691610	2329800	938900	893150	1187900	1082220	976540	0.592225	0.44457	1.255	0.914131	0.979024	0.9989
Q9BZ23	1	Pantothenate kinase 2, mitochondrial	871450	1208000	759350	659130	1141500	899400	0	0	0	914045	1136800	691290	0.951117	0.96175	-inf	0	0.965949	0.983998
Q9HA77	1	Probable cysteine--tRNA ligase, mitochondrial	429520	282030	355775	663740	441875	220010	0	0	0	0	0	190950	1.24201	0.716133	-inf	0	1	1
P35580	2	Myosin-10	0	0	0	665940	928910	797425	833680	1422780	589100	0	0	0	+inf	0	+inf	0	1	1
Q96DV4	2	39S ribosomal protein L38, mitochondrial	1238300	770600	1018500	752680	1256700	1004690	0	0	0	0	1090000	0	0.995597	0.972298	-inf	0	1	1
Q9H9T3	3	Elongator complex protein 3	1281200	2180900	1589700	771520	1113110	1454700	2705100	1499700	1205400	1241350	1213500	1269200	0.661018	0.358746	1.07095	0.999087	0.737173	0.662531
Q14677	1	Clathrin interactor 1	0	0	0	779880	503180	491490	0	0	0	0	0	0	+inf	0	1	1	1	1
Q8TBX8	2	Phosphatidylinositol 5-phosphate 4-kinase type-2 gamma	1341500	1383300	1299700	817570	2844800	1044700	0	0	1201500	0	0	1056600	1.1696	0.995148	1	1	1	1
Q14997	2	Proteasome activator complex subunit 4	562490	941850	1521500	825360	1126400	1029400	962240	1211600	1033800	0	0	1049100	0.985234	0.972241	1.06008	0.859541	1	1
Q9Y3Y2	1	Chromatin target of PRMT1 protein	1691900	490570	1091235	831530	676960	754245	931230	439160	685195	0	0	545630	0.691185	0.759115	0.627908	0.536914	1	1
P28370	1	Probable global transcription activator SNF2L1	1553550	1694100	1413000	856680	1226990	1597300	3246500	1496100	1750400	3050000	0	0	0.789798	0.562109	1.39315	0.538902	1	1
Q8TEB1	1	DDB1- and CUL4-associated factor 11	836130	1167900	673490	878880	753450	563630	0	1108200	0	872465	993000	751930	0.820147	0.578878	1	1	0.977545	0.99983
Q8WUW1	2	Protein BRICK1	2139400	2904800	1374000	879730	922330	964930	4986800	3045600	1941200	0	0	1000100	0.431116	0.0706351	1.55396	0.377713	1	1
A5YKK6	1	CCR4-NOT transcription complex subunit 1	1111700	821380	798510	907920	852040	796160	1431010	376810	1054200	0	0	0	0.935763	0.985237	1.04775	0.968253	-inf	0
Q9UGP8	1	Translocation protein SEC63 homolog	1033800	1051350	1068900	909330	0	0	1737200	0	0	0	0	0	1	1	1	1	-inf	0
Q9Y5V3	1	Melanoma-associated antigen D1	799620	987730	643050	920320	0	0	974690	783700	794750	0	0	0	1	1	1.0505	0.697956	-inf	0
P41227	2	N-alpha-acetyltransferase 10	1676800	1845300	1508300	925770	1744335	2562900	810600	1303900	1487900	1792630	838460	2746800	1.04028	0.999421	0.716126	0.735614	1.06908	0.999385
Q14691	1	DNA replication complex GINS protein PSF1	2272100	706050	893690	942820	917260	891700	1067400	1346400	1244200	1855200	1629500	1403800	0.710716	0.859364	0.94477	0.991775	1.26258	0.547307
Q9BYC9	1	39S ribosomal protein L20, mitochondrial	866020	983340	1072200	948020	1056360	1164700	1007400	990680	1111500	1518900	1194440	869980	1.08472	0.922969	1.06436	0.958571	1.22651	0.541107
P82673	1	28S ribosomal protein S35, mitochondrial	1624100	784920	1015400	948130	1255900	783780	1962200	1040800	1068500	0	647700	0	0.872501	0.913478	1.18896	0.798223	1	1
Q8TCD5	1	5(3)-deoxyribonucleotidase, cytosolic type	1850050	1904600	1795500	957170	1989935	3022700	989160	2448760	1459600	1464600	1642850	1821100	1.07561	0.999574	0.882412	0.917511	0.888003	0.976659
Q9Y315	3	Deoxyribose-phosphate aldolase	0	814210	0	966810	755400	543990	0	0	0	0	0	0	1	1	1	1	1	1
Q07866	1	Kinesin light chain 1	1539400	2881000	2210200	977700	1983100	1480400	4126300	2160000	1966300	0	0	1542700	0.669804	0.401324	1.24462	0.794201	1	1
Q8TCC3	2	39S ribosomal protein L30, mitochondrial	1316300	907470	923820	985410	924710	1178100	1138100	1325600	1211600	991190	989300	951250	0.981138	0.999739	1.16766	0.429077	0.931424	0.948424
Q8IWB7	1	WD repeat and FYVE domain-containing protein 1	1664050	1873900	1454200	988520	2089200	1041400	1403800	1921900	1562100	1551350	1811400	1291300	0.825119	0.62639	0.979097	0.999315	0.932274	0.98182
Q9P016	2	Thymocyte nuclear protein 1	852730	1568900	1625600	1002500	907490	2021400	820190	1081800	1098500	979615	1021700	937530	0.971378	0.995292	0.741369	0.696025	0.726137	0.666861
P09211	1	Glutathione S-transferase P	0	0	1877100	1003200	1592550	2181900	0	0	1261500	0	0	1120100	1	1	1	1	1	1
Q92890	1	Ubiquitin fusion degradation protein 1 homolog	764050	2497000	1630525	1008200	906195	804190	0	0	0	0	0	0	0.555769	0.243977	-inf	0	-inf	0
Q9BWJ5	1	Splicing factor 3B subunit 5	578900	872190	1245500	1011100	391180	1014700	1238000	895590	1369100	625320	467700	1003100	0.89631	0.966522	1.29893	0.807839	0.777322	0.863859
Q9H6T3	1	RNA polymerase II-associated protein 3	0	0	1793900	1023100	1198500	1373900	1798600	1089200	1421000	0	0	993350	1	1	1	1	1	1
Q9BV20	2	Methylthioribose-1-phosphate isomerase	1973350	1901700	2045000	1044100	1389050	1734000	0	0	1854400	0	0	0	0.703905	0.0662352	1	1	-inf	0
P56199	2	Integrin alpha-1	1072800	0	0	1046300	0	0	1541600	1219745	897890	7585000	0	0	1	1	1	1	1	1
Q93062	1	RNA-binding protein with multiple splicing	1167300	734750	1302300	1049500	0	0	1375000	1272800	1119800	0	0	0	1	1	1.17578	0.36916	-inf	0
Q15007	2	Pre-mRNA-splicing regulator WTAP	0	1755200	0	1052415	990730	1114100	3063100	1567600	1495500	1287100	1195800	1378400	1	1	1	1	1	1
Q969Y2	1	tRNA modification GTPase GTPBP3, mitochondrial	1153000	889300	688930	1058400	816655	574910	903870	1177000	861790	1078400	831000	518960	0.897019	0.95604	1.07741	0.981061	0.889109	0.92985
Q9UQE7	2	Structural maintenance of chromosomes protein 3	904000	696580	652750	1066200	546830	651870	714690	630960	555930	546720	586010	507430	1.00513	0.99856	0.843898	0.76554	0.727883	0.325627
P49841	1	Glycogen synthase kinase-3 beta	954860	955150	954570	1067900	0	0	1153900	1085700	2239600	0	1560400	0	1	1	1.56365	0.1678	1	1
O14974	2	Protein phosphatase 1 regulatory subunit 12A	765490	570740	832580	1072100	553840	737420	660460	724870	632110	816200	753050	879350	1.0897	0.980235	0.930206	0.980672	1.12901	0.848812
Q92878	2	DNA repair protein RAD50	0	0	1303900	1072700	0	0	987870	774015	560160	0	0	648800	1	1	1	1	1	1
Q13045	1	Protein flightless-1 homolog	0	0	0	1080500	919490	758480	0	0	1476800	0	0	1013600	+inf	0	1	1	1	1
Q9Y294	1	Histone chaperone ASF1A	2169450	2403700	1935200	1097600	0	0	5797800	3553900	2243900	0	0	1721800	1	1	1.78165	0.14545	1	1
Q8N0U8	1	Vitamin K epoxide reductase complex subunit 1-like protein 1	655980	760110	551850	1099100	1066400	1033700	0	0	368030	0	0	0	1.62566	0.00632039	1	1	-inf	0
Q9P289;O00506	2;1	Serine/threonine-protein kinase 26;Serine/threonine-protein kinase 25	1521050	1682900	1359200	1102100	1012960	923820	1336500	1319900	1192700	1404295	950590	1858000	0.665961	0.103281	0.843518	0.692803	0.923241	0.87497
Q9Y2L1	2	Exosome complex exonuclease RRP44	1434400	1299400	1164400	1153700	1350200	1546700	1031100	0	0	0	0	1427400	1.03909	0.754354	1	1	1	1
Q96S97	1	Myeloid-associated differentiation marker	1697400	1217740	738080	1154300	0	0	0	0	0	0	0	5017100	1	1	-inf	0	1	1
O95219	1	Sorting nexin-4	1280100	1127500	1140500	1158800	1989300	2819800	1686300	1179700	2866000	0	0	0	1.682	0.34494	1.61551	0.407659	-inf	0
Q13043	1	Serine/threonine-protein kinase 4;Serine/threonine-protein kinase 4 37kDa subunit;Serine/threonine-protein kinase 4 18kDa subunit	1862550	1762300	1962800	1168600	1445300	1722000	4037700	2125100	1912600	1175200	1204300	1146100	0.775979	0.514109	1.44522	0.388902	0.630963	0.136564
Q9UI26	2	Importin-11	0	0	1750900	1178700	0	0	1064600	2248400	1183800	0	0	0	1	1	1	1	1	1
Q9Y4R8	2	Telomere length regulation protein TEL2 homolog	1962550	1587700	2337400	1180700	2198300	3215900	2206490	1256700	949790	0	0	0	1.12012	0.989351	0.749532	0.580809	-inf	0
Q71U36;Q13748;Q6PEY2	1;1;1	Tubulin alpha-1A chain;Tubulin alpha-3C/D chain;Tubulin alpha-3E chain	0	1158200	0	1181300	0	0	1330100	6136300	5067600	2491300	1510500	3472100	1	1	1	1	1	1
O96019;O94805	2;1	Actin-like protein 6A;Actin-like protein 6B	1993600	2073900	1913300	1186900	1878800	2570700	1432400	1673600	2558000	1486100	1518200	2486800	0.942416	0.965857	0.94703	0.982444	0.918121	0.959147
Q9H2J4	1	Phosducin-like protein 3	886120	1972500	962650	1192300	1376800	1470300	1705000	1858500	1539900	1653800	2256000	1051600	1.05708	0.95914	1.33552	0.508158	1.29836	0.671613
O75688;P35813	2;1	Protein phosphatase 1B;Protein phosphatase 1A	1242150	1281000	1203300	1193600	984790	1356100	1260800	1454000	1251300	990435	839470	1141400	0.948487	0.921843	1.06431	0.92473	0.797355	0.157519
Q9NWV8	1	BRISC and BRCA1-A complex member 1	1324100	1031700	1554800	1197900	1204000	1522000	1624600	1060700	1066200	1236250	1147800	1324700	1.0034	0.999831	0.959316	0.986336	0.948384	0.991693
Q9ULC4	1	Malignant T-cell-amplified sequence 1	1674600	1704100	1645100	1208200	1458900	1709600	0	1444300	0	0	0	1296900	0.871193	0.216682	1	1	1	1
Q6Y7W6	1	PERQ amino acid-rich with GYF domain-containing protein 2	1043715	974530	1112900	1216500	1443350	1670200	1259400	572260	925190	803455	590510	1016400	1.3829	0.470207	0.880461	0.832182	0.769803	0.553671
Q9NR50	2	Translation initiation factor eIF-2B subunit gamma	709370	1549300	649940	1218300	911920	605540	0	1737200	0	0	0	1258200	0.940573	0.956299	1	1	1	1
Q9H0R6	1	Glutamyl-tRNA(Gln) amidotransferase subunit A, mitochondrial	1107505	1355400	859610	1220800	1410300	985590	890990	1131000	763890	862175	937910	786440	1.08854	0.923853	0.838485	0.664098	0.778484	0.433036
P51114	2	Fragile X mental retardation syndrome-related protein 1	0	0	1427800	1233000	1270950	1308900	0	0	0	0	0	0	1	1	1	1	1	1
P21291	1	Cysteine and glycine-rich protein 1	938750	1280100	1313900	1236300	794110	1342200	992710	1223600	1170300	1012515	922530	1102500	0.95467	0.976519	0.958633	0.99515	0.859824	0.77979
P82650	2	28S ribosomal protein S22, mitochondrial	3245400	3811900	3858000	1238300	5304400	3633400	3252000	4380800	4677500	1322200	2392300	5030900	0.932279	0.944408	1.1278	0.99304	0.801206	0.820532
Q15286	1	Ras-related protein Rab-35	720790	553930	690480	1246200	300170	932140	1129700	2422100	1292400	1567200	1067100	1298000	1.2612	0.996145	2.46499	0.16622	2.00097	0.300939
Q96EH3	1	Mitochondrial assembly of ribosomal large subunit protein 1	1355200	951510	797430	1256500	1031300	955370	1056800	1147200	1054700	668550	967050	1055000	1.04479	0.979058	1.04979	0.967035	0.866778	0.827527
O43719	4	HIV Tat-specific factor 1	1374900	2905500	2282900	1259600	1581750	1903900	1780700	4367500	1364200	0	1590000	0	0.722998	0.70051	1.14461	0.988818	1	1
Q13438	1	Protein OS-9	0	0	1248900	1261800	1070830	879860	0	0	0	0	0	1047100	1	1	1	1	1	1
Q96CW1	1	AP-2 complex subunit mu	2452400	1660315	868230	1265800	0	0	887830	1154800	2042630	0	0	0	1	1	0.820178	0.677752	-inf	0
Q9UHI6	1	Probable ATP-dependent RNA helicase DDX20	1234800	1839800	1537300	1265900	1145450	1025000	1068900	2013860	944960	0	0	0	0.745105	0.445233	0.873332	0.7039	-inf	0
P09132	1	Signal recognition particle 19 kDa protein	2557900	2534800	2038900	1283900	1823600	1830100	1998400	2207800	1647000	799540	1750800	1748300	0.692355	0.372105	0.820741	0.797416	0.60276	0.119924
O00629	2	Importin subunit alpha-3	2519400	4236600	4652900	1292100	1298950	1305800	2211600	3054700	2556500	1816800	1552900	2080700	0.341562	0.000913835	0.685675	0.208965	0.477732	0.00979936
P53350	1	Serine/threonine-protein kinase PLK1	1793300	954320	1145400	1292200	0	0	1326300	0	0	0	0	0	1	1	1	1	-inf	0
P54725	1	UV excision repair protein RAD23 homolog A	0	0	0	1301200	2298300	2341900	10074500	6607200	3467300	0	0	0	+inf	0	+inf	0	1	1
Q9BQI0	1	Allograft inflammatory factor 1-like	990100	1399100	999700	1301750	1597700	1005800	1369700	2335480	965780	1043620	1107600	979640	1.15237	0.92247	1.37831	0.639077	0.923857	0.989601
Q9H0U6	2	39S ribosomal protein L18, mitochondrial	1377100	1996700	1210200	1309300	1244500	2308100	1526700	1585000	1250200	1198280	939660	1456900	1.06062	0.996931	0.951549	0.998541	0.784215	0.668443
Q9BQE5	2	Apolipoprotein L2	1470100	1398100	1549800	1315900	1378650	1441400	1698400	1384200	2383200	1790700	1229600	1167700	0.936159	0.96987	1.23717	0.611591	0.94794	0.962092
Q15428	2	Splicing factor 3A subunit 2	923360	999780	1119700	1316200	909820	2292100	733440	1085800	2714800	829500	967880	1302700	1.48484	0.788444	1.49007	0.892165	1.01881	0.999999
Q71RC2	2	La-related protein 4	1372300	2034300	1720100	1321100	1064400	1349400	1316700	1450100	1426200	1084850	1100400	1069300	0.728519	0.0563318	0.817875	0.298237	0.634824	0.00922981
Q15714	1	TSC22 domain family protein 1	931585	1011900	851270	1326100	1414150	1502200	1398500	0	0	0	0	0	1.518	0.00244263	1	1	-inf	0
Q9Y3B8	3	Oligoribonuclease, mitochondrial	5068700	3042500	2354700	1332100	5590500	2469400	4264400	3899900	2580300	5665900	3185300	3583800	0.897391	0.926641	1.02663	0.998712	1.18814	0.952907
Q92696	2	Geranylgeranyl transferase type-2 subunit alpha	1419800	1896400	3757700	1352600	1586200	1819800	2117800	2247700	1683500	0	0	1774800	0.672698	0.475323	0.855115	0.950921	1	1
Q8WWY3	2	U4/U6 small nuclear ribonucleoprotein Prp31	1651200	1266580	881960	1361900	0	0	1342200	0	0	0	0	0	1	1	1	1	-inf	0
Q8WX92	1	Negative elongation factor B	1793500	714180	889640	1363800	1140000	1251900	0	924490	0	0	0	610310	1.10549	0.561811	1	1	1	1
P83881	2	60S ribosomal protein L36a	1128700	949260	2842600	1370300	2325250	3280200	2026900	1757800	1858200	1561600	1200400	1922800	1.41767	0.589012	1.1468	0.844891	0.952087	0.997853
O94906	2	Pre-mRNA-processing factor 6	3115800	873980	830490	1380800	0	0	1399500	1215000	2614500	0	0	700570	1	1	1.08479	0.671043	1	1
P42285	3	Superkiller viralicidic activity 2-like 2	1165800	1222500	1828200	1384100	772260	796300	1047700	1137000	884940	1116700	837640	1163700	0.700263	0.278216	0.728007	0.437378	0.739485	0.465414
Q53SF7	2	Cordon-bleu protein-like 1	1316500	1275100	1357900	1388100	1143340	898580	1228200	2338100	1109900	0	0	0	0.868469	0.760994	1.184	0.86699	-inf	0
Q9BRX5	2	DNA replication complex GINS protein PSF3	0	1143300	0	1388600	1677250	1965900	1295200	1780100	2200800	1647300	1354500	1940100	1	1	1	1	1	1
O60343	2	TBC1 domain family member 4	918070	2328900	1639300	1402600	2430400	3458200	1414600	1174300	1343600	1211100	1166500	1255700	1.49218	0.482256	0.804806	0.942144	0.743573	0.83448
Q9P265	2	Disco-interacting protein 2 homolog B	0	0	1332800	1412200	0	0	2800900	1324800	1476100	0	0	0	1	1	1	1	1	1
Q9NUQ8	2	ATP-binding cassette sub-family F member 3	1600200	1157300	1386800	1417600	1620500	1437800	1411200	1677900	1326700	1369100	1526800	1211400	1.08001	0.834949	1.06551	0.904931	0.991072	0.999959
O43903	1	Growth arrest-specific protein 2	1016660	889620	1143700	1420300	0	0	1453800	1850900	1176100	0	0	1680400	1	1	1.46912	0.0675576	1	1
P19387	1	DNA-directed RNA polymerase II subunit RPB3	0	2374700	0	1454800	0	0	2135700	1600800	1409600	0	0	0	1	1	1	1	1	1
Q8WVM0	2	Dimethyladenosine transferase 1, mitochondrial	2197300	2281600	2170300	1462900	4157400	2697600	1825600	3310600	2858200	2883800	3624300	2143300	1.25096	0.955704	1.20231	0.938883	1.30112	0.811665
P13688	1	Carcinoembryonic antigen-related cell adhesion molecule 1	1124335	984870	1263800	1476900	1501950	1527000	3141300	1446100	4017600	8329900	4834350	1338800	1.33586	0.907663	2.55114	0.289128	4.29974	0.0956231
Q9UEE9	1	Craniofacial development protein 1	1483900	580260	470480	1477700	531260	307510	550200	497750	511380	455565	391660	519470	0.913925	0.974147	0.615208	0.827835	0.539207	0.651715
Q9NRH3;P23258	2;2	Tubulin gamma-2 chain;Tubulin gamma-1 chain	1916000	2287100	2305700	1480400	1589800	1699200	1400400	3241300	1840900	0	0	1890100	0.732762	0.368207	0.995975	0.951638	1	1
Q9Y6E2	2	Basic leucine zipper and W2 domain-containing protein 2	2731900	2691200	2477700	1491000	1430950	1370900	5278100	3463700	1814400	0	1948800	0	0.543344	0.118051	1.33609	0.726924	1	1
P37059	1	Estradiol 17-beta-dehydrogenase 2	3553000	704470	2128735	1493800	1001800	1247800	1360300	2015070	654770	1490800	0	0	0.58617	0.759292	0.63107	0.744135	1	1
Q8WWC4	2	Uncharacterized protein C2orf47, mitochondrial	1360600	1074000	1132300	1515100	891880	1238400	1720700	2797200	1076500	2095800	1345300	1692200	1.022	0.999999	1.56842	0.457306	1.43915	0.515179
Q14008	3	Cytoskeleton-associated protein 5	1572500	5271800	3173700	1520600	3469700	2834300	2869600	3952600	3232200	2438250	2214500	2662000	0.781054	0.92882	1.00363	0.983816	0.730161	0.914927
Q6DKJ4	2	Nucleoredoxin	4072100	5799200	2345000	1523800	2343700	3163600	3481900	3983800	3640600	3220400	2204200	4236600	0.575551	0.291361	0.909138	0.99946	0.790845	0.878914
Q9H553	2	Alpha-1,3/1,6-mannosyltransferase ALG2	0	0	1151100	1526000	1677200	1601600	0	0	0	2090200	1782800	1961400	1	1	1	1	1	1
Q8WTW3	2	Conserved oligomeric Golgi complex subunit 1	4927900	0	0	1533900	7008300	4271100	3292400	5880400	2588000	3562900	4230200	2895600	1	1	1	1	1	1
P43246	1	DNA mismatch repair protein Msh2	1394050	1389800	1398300	1537300	1190315	843330	1192100	2506800	1314700	0	0	0	0.853854	0.722471	1.19881	0.86392	-inf	0
O00186	1	Syntaxin-binding protein 3	817440	635680	999200	1541700	1434400	1327100	1441200	1396900	2838100	0	0	0	1.75475	0.0868984	2.31462	0.025299	-inf	0
Q9UJY4	3;1;1	ADP-ribosylation factor-binding protein GGA2	1399500	2479400	1736400	1545300	2195800	1393900	1649100	3397900	1748800	1167000	0	0	0.914466	0.948274	1.21023	0.811627	1	1
Q9H2W6	2	39S ribosomal protein L46, mitochondrial	2212300	2670200	1754400	1552400	1697450	1842500	1019500	1721100	1326400	0	0	1438400	0.767278	0.336518	0.612786	0.0513476	1	1
Q9H2M9	1	Rab3 GTPase-activating protein non-catalytic subunit	1973500	1107500	1073200	1579200	1454900	881740	994080	1485400	704460	777575	856860	698290	0.942622	0.997042	0.766439	0.701731	0.561534	0.208232
Q96GK7	1	Fumarylacetoacetate hydrolase domain-containing protein 2A	1148150	1063200	1233100	1588700	1696600	1804500	2806100	1505900	1300200	0	0	0	1.47768	0.199152	1.62935	0.153525	-inf	0
O95832	2	Claudin-1	2681600	2548000	2815200	1622100	5037100	4141800	9178600	1865500	8034700	41765000	6407200	6714200	1.34261	0.989446	2.37157	0.721081	6.82259	0.144888
P27338	2	Amine oxidase [flavin-containing] B	1486000	0	0	1633900	0	0	1895100	1886650	1878200	18099000	0	0	1	1	1	1	1	1
O60281	2	Zinc finger protein 292	1355100	1024100	953630	1642700	1082100	1012400	2452800	1389500	1063300	0	1156500	0	1.12133	0.914105	1.4719	0.429524	1	1
Q14CX7	2	N-alpha-acetyltransferase 25, NatB auxiliary subunit	1907050	2018700	1795400	1660400	2162000	2663600	5118100	1834700	3283400	0	0	1959700	1.13369	0.915584	1.78919	0.230891	1	1
Q08209;P16298;P48454	2;2;1	Serine/threonine-protein phosphatase 2B catalytic subunit alpha isoform;Serine/threonine-protein phosphatase 2B catalytic subunit beta isoform;Serine/threonine-protein phosphatase 2B catalytic subunit gamma isoform	1571700	1184800	1638500	1674800	1222300	1612600	1716300	1823400	2145500	1638750	1756100	1521400	1.0261	0.995446	1.29356	0.179784	1.1186	0.72796
P33527	3	Multidrug resistance-associated protein 1	1651400	1117100	1272800	1680800	1673100	1665400	3365200	4063300	3154400	7890000	4833450	1776900	1.242	0.891233	2.61869	0.0680143	3.58804	0.0354776
O95487	2	Protein transport protein Sec24B	1896400	1428900	1916200	1690300	2118000	1518600	1655800	1305300	1268600	0	0	0	1.01629	0.992567	0.806964	0.309488	-inf	0
Q9Y3E5	1	Peptidyl-tRNA hydrolase 2, mitochondrial	0	1345800	0	1691500	1741700	1791900	4624200	5915400	1291200	1811400	1268800	2354000	1	1	1	1	1	1
P35754	1	Glutaredoxin-1	0	0	2720500	1693200	3535450	5377700	7813600	1919300	5894300	0	0	7099400	1	1	1	1	1	1
Q9Y2Q9	2	28S ribosomal protein S28, mitochondrial	0	0	1052700	1694900	1806100	1917300	1344300	1911400	2172400	0	0	0	1	1	1	1	1	1
Q9Y3D8	1	Adenylate kinase isoenzyme 6	2815650	3085500	2545800	1705600	2023600	2341600	4926800	2798800	2128000	0	0	2863900	0.718697	0.344924	1.16653	0.905294	1	1
Q96QR8	2	Transcriptional activator protein Pur-beta	2090650	2222400	1958900	1722900	2012100	2301300	2531400	2046400	1727200	0	0	0	0.962428	0.92623	1.00527	0.998695	-inf	0
Q9BQ52	2	Zinc phosphodiesterase ELAC protein 2	3567600	4206100	2929100	1736400	2833600	3930800	1777400	3300700	3143200	0	0	3053400	0.794259	0.58918	0.768145	0.556373	1	1
O43252	2	Bifunctional 3-phosphoadenosine 5-phosphosulfate synthase 1;Sulfate adenylyltransferase;Adenylyl-sulfate kinase	1522900	2503100	1339600	1740700	1221800	2189800	1184000	2133300	1727200	2177400	1514900	2839900	0.960247	0.999305	0.940156	0.996578	1.21742	0.852856
O94888	1	UBX domain-containing protein 7	0	0	0	1749000	1788500	1828000	0	0	1689300	0	0	1934200	+inf	0	1	1	1	1
O00560	2	Syntenin-1	2518050	2540900	2495200	1749800	1762100	1774400	2203800	2435500	2201600	4287800	3032350	1776900	0.699788	0.280485	0.905582	0.944327	1.20425	0.904019
Q86XP3	2	ATP-dependent RNA helicase DDX42	2419900	2051600	2045100	1753600	1859350	1965100	1558200	1997300	2469100	2023400	1887900	2158900	0.855976	0.522266	0.924501	0.825237	0.931498	0.915647
Q9UQ88;P21127	1;1	Cyclin-dependent kinase 11A;Cyclin-dependent kinase 11B	2098000	1489820	881640	1758700	0	0	1221100	1897710	676610	0	0	0	1	1	0.84919	0.655731	-inf	0
Q9NX20	1	39S ribosomal protein L16, mitochondrial	2183750	2509800	1857700	1769400	1700000	4206600	1711300	3939300	2228000	0	0	3665100	1.17168	0.972593	1.20261	0.915758	1	1
Q9H0C8	2	Integrin-linked kinase-associated serine/threonine phosphatase 2C	775920	1024500	1809500	1777400	1690150	1602900	1149600	1856610	707010	0	0	223500	1.40459	0.438046	1.02862	0.998502	1	1
Q96CU9	1	FAD-dependent oxidoreductase domain-containing protein 1	1217000	891840	1472100	1789300	1216200	1067600	0	0	1101300	0	0	1040200	1.13744	0.589459	1	1	1	1
P55210	1	Caspase-7;Caspase-7 subunit p20;Caspase-7 subunit p11	1539700	1473400	1606000	1797900	0	0	0	0	0	0	0	0	1	1	-inf	0	-inf	0
P06132	2	Uroporphyrinogen decarboxylase	2384300	2834800	2609550	1797900	5159600	2127200	2623800	0	0	2779000	2779750	2780500	1.16044	0.989498	1	1	1.06522	0.968104
P35659	2	Protein DEK	0	0	2049600	1809000	2146400	2483800	9806900	2497500	7309400	2281250	2412900	2149600	1	1	1	1	1	1
Q9Y5A9;Q7Z739	1;0	YTH domain-containing family protein 2;YTH domain-containing family protein 3	976230	1685700	1411800	1813700	723500	1589300	1239100	1645000	2098300	1645400	969320	1393600	1.01295	0.999167	1.22306	0.88288	0.983943	0.999942
Q9NX70	1	Mediator of RNA polymerase II transcription subunit 29	940650	0	0	1824100	0	0	1106500	2139200	2290300	0	0	0	1	1	1	1	1	1
Q9NVA1	2	Ubiquinol-cytochrome-c reductase complex assembly factor 1	1936200	2027000	2276700	1831200	2480000	1671600	2332500	2215400	2020900	3746800	1919800	2472500	0.958797	0.98739	1.05271	0.988916	1.30436	0.550488
P98168;P98169	1;1	Zinc finger X-linked protein ZXDA;Zinc finger X-linked protein ZXDB	1872000	1776150	1680300	1832900	2096400	1384600	3971700	2263200	1708500	0	0	1784600	0.997269	0.997167	1.49075	0.36221	1	1
Q587I9	1	Vesicle transport protein SFT2C	6133400	4225450	2317500	1836650	1837800	1835500	3775900	1708600	5484500	3562200	2951950	2341700	0.434664	0.172713	0.865312	0.946675	0.698612	0.800391
Q9Y2R9	2	28S ribosomal protein S7, mitochondrial	1251800	1024900	1524700	1838350	2066900	1609800	3188100	1396400	2174200	1972200	1289200	2200800	1.45079	0.390318	1.77795	0.162706	1.43689	0.453379
A0MZ66	3	Shootin-1	2077600	2222400	2931900	1860500	2131150	2401800	2515100	4750400	4895300	4548900	3259900	5837900	0.884062	0.94504	1.68155	0.183989	1.88701	0.0787193
Q07954	2	Prolow-density lipoprotein receptor-related protein 1;Low-density lipoprotein receptor-related protein 1 85 kDa subunit;Low-density lipoprotein receptor-related protein 1 515 kDa subunit;Low-density lipoprotein receptor-related protein 1 intracellular domain	1733000	1498700	1588900	1866900	2140700	1469300	1601800	1564200	1393000	0	0	1376400	1.13614	0.522712	0.945733	0.852628	1	1
Q15005	2	Signal peptidase complex subunit 2	1929300	0	0	1870800	1636300	1377900	0	0	0	0	0	597560	1	1	1	1	1	1
P29218	2	Inositol monophosphatase 1	3360600	3299900	2187700	1881500	2633000	2655500	1021500	4647000	3970200	3319700	2946200	3693200	0.810334	0.941935	1.08934	0.995365	1.12555	0.982561
P07919;A0A096LP55	2;1	Cytochrome b-c1 complex subunit 6, mitochondrial;Cytochrome b-c1 complex subunit 6	1951700	1369400	1219600	1886100	3086100	1951600	2094200	4391300	2297100	6985300	3787000	3278300	1.52483	0.47827	1.9342	0.189412	3.09437	0.0177811
P61081	2	NEDD8-conjugating enzyme Ubc12	2174100	2087400	1887900	1895000	0	0	1717900	3135000	1417100	1592000	1409900	1774100	1	1	1.01961	0.980848	0.776661	0.473611
P84095	2	Rho-related GTP-binding protein RhoG	4562800	2841100	2502400	1900000	1966600	2033200	5579900	0	0	3700300	3236200	2772100	0.59556	0.0589325	1	1	0.980043	0.998804
Q14571	2	Inositol 1,4,5-trisphosphate receptor type 2	2321500	1364500	407500	1900100	0	0	0	0	0	0	0	0	1	1	-inf	0	-inf	0
P53365	2	Arfaptin-2	2537300	1931600	3116900	1902500	2983800	1707700	3139200	1337400	1801800	0	2009400	0	0.869256	0.846622	0.827652	0.681838	1	1
Q14651	2	Plastin-1	1195615	1439100	952130	1904200	1815300	1726400	1371700	1162800	1770000	0	0	2744100	1.5183	0.051341	1.20008	0.453782	1	1
Q13190	1	Syntaxin-5	2510700	2110700	2910700	1912700	1931000	1949300	3205500	1788900	1416600	0	0	0	0.769108	0.497382	0.851157	0.599749	-inf	0
Q8NBF2	3	NHL repeat-containing protein 2	4195900	2657300	3281800	1913100	2587300	3261500	5135200	2664500	2470700	5711550	8864800	2558300	0.765851	0.848814	1.01336	0.999813	1.69064	0.616155
Q9HA64	2	Ketosamine-3-kinase	2279400	2018300	2540500	1922100	2012850	2103600	0	0	3018000	0	0	2314400	0.883061	0.166305	1	1	1	1
Q13084	1	39S ribosomal protein L28, mitochondrial	730020	1249100	1128800	1924200	1868300	1812400	1416700	1656300	1155300	0	0	1922500	1.80342	0.0198525	1.36049	0.188275	1	1
Q96FZ7	1	Charged multivesicular body protein 6	2077600	2195700	1959500	1948000	1920500	1893000	5775500	3407900	2367600	3501900	1652100	1812100	0.924384	0.988723	1.85326	0.200189	1.11765	0.996284
P15289	2	Arylsulfatase A;Arylsulfatase A component B;Arylsulfatase A component C	2170100	1646100	1908100	1951200	1939500	1575700	0	1608200	0	12270000	1891300	7080650	0.954946	0.99487	1	1	3.71084	0.131798
P60891	2	Ribose-phosphate pyrophosphokinase 1	17957000	5215200	6362300	1961200	3981500	5993000	5629900	4649300	5997800	5496250	5835700	5156800	0.404127	0.165472	0.551118	0.625822	0.558288	0.652833
O75607	1	Nucleoplasmin-3	1929250	1645500	2213000	1968100	1856750	1745400	1533900	1641100	2030700	0	0	3284400	0.962421	0.947214	0.899434	0.583051	1	1
Q8IWE2	2	Protein NOXP20	4518300	5477700	2607300	1973800	1978850	1983900	2243900	4803800	4562300	0	0	3541300	0.471031	0.0885746	0.921187	0.940697	1	1
O43847	4	Nardilysin	2377500	3003200	2767600	1977900	2509600	2224400	5128600	2905200	2223400	0	0	0	0.823718	0.661534	1.25881	0.718705	-inf	0
P08240	1	Signal recognition particle receptor subunit alpha	0	0	1424700	1978500	1604600	1230700	2092700	0	0	0	0	0	1	1	1	1	1	1
Q9H6V9	2	UPF0554 protein C2orf43	2533100	2581300	2207500	1987000	1715750	1444500	2243700	4175700	1932000	4331900	0	0	0.702994	0.279702	1.14061	0.932531	1	1
Q7L5N1	2	COP9 signalosome complex subunit 6	2143700	2273600	2086400	1988300	0	0	4737900	2246100	2491800	1978700	1766100	2191300	1	1	1.45699	0.311929	0.912727	0.884582
Q96RS6	2	NudC domain-containing protein 1	3126450	3722000	2530900	1989600	3526500	2587400	1966100	3041900	4144500	2127400	0	0	0.863972	0.787876	0.975814	0.969109	1	1
P49247	2	Ribose-5-phosphate isomerase	3304350	3358700	3250000	1991500	2973600	3143400	2143400	4222000	3927000	2552200	3295200	2502900	0.817962	0.677146	1.03827	0.999993	0.842354	0.791182
Q9NZB2;Q5T035	2;1	Constitutive coactivator of PPAR-gamma-like protein 1;Putative uncharacterized protein C9orf129	3055200	1391700	2257500	1995350	2579600	1411100	2773500	2058300	1381600	938450	1466600	1292900	0.892854	0.984283	0.926765	0.994333	0.551571	0.227807
Q6L8Q7	3	2,5-phosphodiesterase 12	1985100	1835300	1910200	2000800	2289500	2332200	1696200	2129700	1899100	2211100	1736100	2686100	1.15564	0.57145	0.999023	0.999966	1.15752	0.632767
P30519	1	Heme oxygenase 2	2359450	2347800	2371100	2007800	2855400	3703000	7616300	4734800	2881500	3149000	0	0	1.2102	0.830161	2.152	0.0965823	1	1
Q9H4A6;Q9H4A5	2;1	Golgi phosphoprotein 3;Golgi phosphoprotein 3-like	1381400	1196900	1565900	2017500	1402625	787750	946330	2586830	1640500	450660	825580	1200500	1.01536	0.998891	1.24841	0.974099	0.59764	0.398215
Q5H9R7	1	Serine/threonine-protein phosphatase 6 regulatory subunit 3	2494700	3197300	3899900	2018100	2184700	2351300	2816900	2492600	2367800	1760200	1744500	1775900	0.683295	0.030903	0.800394	0.256559	0.550527	0.00222408
Q7L266	2	Isoaspartyl peptidase/L-asparaginase;Isoaspartyl peptidase/L-asparaginase alpha chain;Isoaspartyl peptidase/L-asparaginase beta chain	2516700	2256700	2776700	2025300	2290800	2556300	2627600	3236100	2753200	0	0	2600000	0.91024	0.571351	1.1413	0.369372	1	1
Q13586	3	Stromal interaction molecule 1	1274100	1163300	1052500	2033500	1499995	966490	1514000	0	0	0	0	1230000	1.28943	0.394998	1	1	1	1
Q5T160	2	Probable arginine--tRNA ligase, mitochondrial	2524800	1256200	1755900	2034100	1379705	725310	0	0	1619500	0	0	2051600	0.747551	0.406515	1	1	1	1
O95819	2	Mitogen-activated protein kinase kinase kinase kinase 4	2057500	886850	1528600	2040600	2019500	629950	1126500	1150400	722130	715580	966850	902250	1.04854	0.999875	0.670481	0.731383	0.577847	0.517847
Q01433;Q01432	2;1	AMP deaminase 2;AMP deaminase 3	1578100	1368700	1894100	2050100	1646800	1684600	1079400	1299600	1729700	1874750	2159100	1590400	1.11167	0.864199	0.848747	0.628539	1.16182	0.718901
O75351;Q9UN37	3;2;1	Vacuolar protein sorting-associated protein 4B;Vacuolar protein sorting-associated protein 4A	2340400	2651300	1810900	2052500	1958300	1999300	1657900	2143400	2333400	2058300	2453200	2848100	0.8835	0.814475	0.901817	0.853027	1.08188	0.913079
Q9Y5K5	3	Ubiquitin carboxyl-terminal hydrolase isozyme L5	2237400	3063200	2421100	2055000	2831600	3608200	2478200	2759300	5237500	0	2344400	0	1.10012	0.945567	1.35657	0.57751	1	1
Q9BQP7	2	Mitochondrial genome maintenance exonuclease 1	0	0	1982600	2058400	0	0	2243000	2639100	1846900	3838300	0	0	1	1	1	1	1	1
P20645	2	Cation-dependent mannose-6-phosphate receptor	3269000	3790900	2747100	2065500	6171200	3584500	5280600	3528800	5491000	17566000	4560000	3418300	1.20538	0.995701	1.45818	0.835147	2.6047	0.435742
Q9NVI7;Q5T2N8	3;2;1	ATPase family AAA domain-containing protein 3A;ATPase family AAA domain-containing protein 3C	0	0	0	2070900	1785900	1500900	1997800	3154000	1156200	4219400	2704450	1189500	+inf	0	+inf	0	+inf	0
Q58FF6	2	Putative heat shock protein HSP 90-beta 4	0	0	5023600	2070900	0	0	4109100	2050400	1384100	0	0	2067900	1	1	1	1	1	1
P36405	2	ADP-ribosylation factor-like protein 3	1884100	2242400	1796500	2080900	2137150	2193400	1855900	1961900	4111400	0	0	1422200	1.08247	0.922279	1.33871	0.578815	1	1
Q14137	3	Ribosome biogenesis protein BOP1	0	0	1437500	2090650	2360100	1821200	4186100	2270100	1916000	3447700	2099500	1518500	1	1	1	1	1	1
P78318	3	Immunoglobulin-binding protein 1	1747100	2097400	1961900	2091400	2059100	2588000	5001000	2703200	2297800	2569700	1686300	1631200	1.16053	0.892091	1.72258	0.164136	1.01392	0.999992
P34741	4	Syndecan-2	4514400	4307200	4836400	2097200	3394200	8550200	10835000	3312400	8052600	7097600	4548900	2000200	1.02809	0.988807	1.62542	0.851763	0.999173	0.992696
Q5JVF3	1	PCI domain-containing protein 2	1181600	473200	1995100	2102800	1324100	993970	2987300	3875400	888100	518295	694190	342400	1.21123	0.921801	2.12357	0.468256	0.426008	0.474458
Q53FT3	1	Protein Hikeshi	2582700	2674100	2491300	2103400	1509745	916090	2476000	3955700	6431700	0	0	0	0.584561	0.198649	1.6602	0.379398	-inf	0
P54105	1	Methylosome subunit pICln	4555450	5599200	3511700	2105700	5241700	2500100	12011000	6540900	5470100	3216150	3164600	3267700	0.720565	0.523323	1.75775	0.304479	0.706001	0.647556
Q9BPX5	1	Actin-related protein 2/3 complex subunit 5-like protein	1540245	997590	2082900	2109200	2306100	3201500	2797600	5870200	3072600	2961400	2757600	3165200	1.6484	0.209754	2.54081	0.0220966	1.92268	0.0797729
P10109	1	Adrenodoxin, mitochondrial	0	8787300	0	2116300	1377500	7736000	5263100	7596800	7901600	6630500	4569000	7547000	1	1	1	1	1	1
Q96IJ6	3	Mannose-1-phosphate guanyltransferase alpha	2291700	1949000	1875900	2118400	1908000	1824800	1928600	2549100	1955800	960800	2091200	2317800	0.95661	0.996975	1.05181	0.996208	0.877906	0.797051
O15498	1	Synaptobrevin homolog YKT6	0	0	1457200	2119250	2372700	1865800	0	0	1410200	2454000	1995650	1537300	1	1	1	1	1	1
Q6P1L8	2	39S ribosomal protein L14, mitochondrial	3181400	2288200	2175400	2121600	2706900	3292200	2385700	2720800	2417600	2449750	2772700	2126800	1.06222	0.971866	0.984186	0.999996	0.961315	0.995807
P10909	1	Clusterin;Clusterin beta chain;Clusterin alpha chain	1532300	1260000	1804600	2123900	1578900	1033900	2184800	2716600	4901400	5024000	2809100	3916550	1.03041	1	2.13248	0.106869	2.55599	0.0343942
Q15833	2	Syntaxin-binding protein 2	1855650	1566000	2145300	2129000	2014400	1899800	2369200	2649700	5018900	0	0	1913400	1.08555	0.903872	1.80311	0.088294	1	1
P57081	2	tRNA (guanine-N(7)-)-methyltransferase non-catalytic subunit WDR4	5843900	0	0	2132700	9136600	5634650	0	4209300	0	0	6908000	0	1	1	1	1	1	1
Q96C01	3	Protein FAM136A	4501900	4548300	3209300	2133100	3473300	5371800	3439300	4435300	4823900	6831500	5648450	4465400	0.895485	0.889004	1.03581	0.998387	1.38222	0.548239
Q9Y6W5	2	Wiskott-Aldrich syndrome protein family member 2	3107800	3346400	3431000	2138100	2154050	2170000	6725000	2973400	3751600	2718550	2409000	3028100	0.65372	0.161386	1.36062	0.542361	0.825036	0.703373
Q15404	1	Ras suppressor protein 1	2551300	3383400	1719200	2140400	3168900	2277700	3712500	4127600	7840100	0	0	2487300	0.991259	0.998625	2.04865	0.0899977	1	1
Q9NXJ5	1	Pyroglutamyl-peptidase 1	1684460	2649800	719120	2141000	1779300	1417600	0	1694800	0	0	0	3312300	1.0563	0.687306	1	1	1	1
P55795	2	Heterogeneous nuclear ribonucleoprotein H2	7100300	0	0	2142600	0	0	3508600	3000750	2492900	0	0	2016700	1	1	1	1	1	1
O60762	1	Dolichol-phosphate mannosyltransferase subunit 1	2468300	2361800	1928900	2144400	1844200	1544000	2287500	0	0	6657400	0	0	0.818553	0.169346	1	1	1	1
P05165	3	Propionyl-CoA carboxylase alpha chain, mitochondrial	3252100	2254100	3732900	2156000	3281200	3248200	2727800	0	0	7400100	3056100	1935600	0.94007	0.985886	1	1	1.34123	0.903657
Q9H9Q2	2	COP9 signalosome complex subunit 7b	1635700	1977800	1841900	2157200	1665300	1911250	2462700	1059600	1617300	0	0	2306300	1.05102	0.97332	0.942112	0.854991	1	1
Q5TFE4	3	5-nucleotidase domain-containing protein 1	5892550	6361100	5424000	2167600	3165050	4162500	3645900	8098700	5623600	3988400	4913200	3063600	0.537127	0.0891656	0.982495	0.99103	0.676855	0.36726
O75976	4	Carboxypeptidase D	3668100	5181650	6695200	2172000	3227750	4283500	5920300	7054900	6390400	13985000	9659300	5333600	0.622919	0.359115	1.24578	0.805476	1.86414	0.22982
P62070;P10301	2;1	Ras-related protein R-Ras2;Ras-related protein R-Ras	1196300	2951100	3016200	2178100	5096300	4058900	2746400	3419000	3331200	2053300	3843700	3485300	1.58207	0.46969	1.32567	0.679653	1.30972	0.753752
O60524	3	Nuclear export mediator factor NEMF	1159000	1405600	1541600	2187950	2436200	1939700	0	0	1346500	1993650	1897800	2089500	1.59852	0.00467147	1	1	1.45657	0.0128038
Q7Z4V5	2	Hepatoma-derived growth factor-related protein 2	2209400	3434300	2281100	2203200	1456100	1036600	1106700	2827300	3067900	1482350	1304400	1660300	0.592558	0.325315	0.883543	0.910596	0.561156	0.309829
O60341	3	Lysine-specific histone demethylase 1A	5021950	3077100	6966800	2212000	5983600	4097800	0	0	7149400	3516050	4164000	2868100	0.815978	0.762626	1	1	0.700136	0.611573
O96007	1	Molybdopterin synthase catalytic subunit	2242000	1696200	1189400	2212300	2087400	1962500	2024400	2215300	1103100	0	0	1305200	1.22127	0.611292	1.04197	0.991146	1	1
Q9HD34	2	LYR motif-containing protein 4	1742300	2384500	3026700	2219900	1886500	1970600	3948800	7281700	3332900	3731400	0	0	0.849514	0.829242	2.03584	0.06507	1	1
Q13242	3	Serine/arginine-rich splicing factor 9	2240600	2189700	1900200	2220500	2242550	2264600	2383100	2261500	4937700	0	0	2394100	1.06274	0.951395	1.51367	0.292495	1	1
Q6UX53	1	Methyltransferase-like protein 7B	4559000	2690210	821420	2226500	0	0	1819200	0	0	2020300	0	0	1	1	1	1	1	1
Q13619;Q13620	3;2	Cullin-4A;Cullin-4B	2166700	1612400	2228500	2229200	0	0	2565900	2832100	5398000	0	0	1294400	1	1	1.79706	0.102178	1	1
Q8IXB1	1	DnaJ homolog subfamily C member 10	1959600	2337700	1581500	2235300	3347900	1864700	4576700	2440300	2136400	4381100	3446100	2667300	1.26691	0.806369	1.55702	0.414147	1.78514	0.165419
P20711	3	Aromatic-L-amino-acid decarboxylase	1124800	915030	558730	2238200	983790	2044000	1562700	863120	769920	561910	908855	1255800	2.0265	0.231978	1.22981	0.928295	1.04926	0.999464
Q9Y394	1	Dehydrogenase/reductase SDR family member 7	1095665	797830	1393500	2246200	0	0	3676700	2490100	1186600	7820200	4723200	1626200	1	1	2.23712	0.351707	4.31081	0.0803583
Q92621	2	Nuclear pore complex protein Nup205	1690400	1462100	1918700	2261000	0	0	0	0	1446200	0	0	2392300	1	1	1	1	1	1
P09601	1	Heme oxygenase 1	1629900	1375500	1164400	2262200	0	0	3301500	1049200	1008200	0	0	0	1	1	1.28517	0.82068	-inf	0
O95445	1	Apolipoprotein M	3918900	4938500	2899300	2263800	1890200	1516600	2060200	2387900	4448100	0	0	0	0.482329	0.0623154	0.756692	0.464059	-inf	0
Q4G176	1	Acyl-CoA synthetase family member 3, mitochondrial	0	2340100	0	2264700	2392000	1561600	1978600	3417700	1439100	1578150	2015300	1141000	1	1	1	1	1	1
Q9Y676	2	28S ribosomal protein S18b, mitochondrial	1893800	2175200	2034500	2273700	3185100	1362300	2985000	2529000	2561900	3318800	3862300	2775300	1.11757	0.991595	1.32316	0.509332	1.63126	0.135078
O95406	1	Protein cornichon homolog 1	2656950	3194300	2119600	2279300	2413850	2548400	3013300	0	0	0	0	0	0.908504	0.536148	1	1	-inf	0
A6NDG6	1	Phosphoglycolate phosphatase	0	0	2452700	2282800	2362800	2442800	2133800	1885000	1785700	0	0	2288900	1	1	1	1	1	1
Q9NVA2	3	Septin-11	2422000	3688200	3673100	2283900	2702700	2551900	10054000	3099500	6954500	3971000	4886400	3055600	0.770548	0.824023	2.05534	0.198155	1.21769	0.896234
O96000	1	NADH dehydrogenase [ubiquinone] 1 beta subcomplex subunit 10	1876100	2066100	1686100	2284500	3547600	2020800	2265500	4155000	1889500	2608550	2954200	2262900	1.39525	0.53152	1.47647	0.465457	1.39041	0.480898
Q16540	1	39S ribosomal protein L23, mitochondrial	4812100	1913900	2967200	2284500	4351400	1772300	4687500	1749300	2938200	4071500	5663100	2479900	0.867433	0.978431	0.967173	0.999453	1.26011	0.910327
Q15555	1	Microtubule-associated protein RP/EB family member 2	2859800	2856700	2862900	2287200	1682400	1924600	5248400	3114700	2133700	0	0	0	0.687018	0.279006	1.22349	0.829416	-inf	0
Q9Y320	1	Thioredoxin-related transmembrane protein 2	2865900	1454600	2160250	2295900	3733100	1879000	3517600	1513200	1388600	2178000	3783400	1446000	1.22023	0.943223	0.990534	0.997452	1.14298	0.992873
P50851;Q8NFP9	2;1	Lipopolysaccharide-responsive and beige-like anchor protein;Neurobeachin	0	1910600	0	2299000	2750400	1258900	2184100	3928400	1744300	0	0	1427800	1	1	1	1	1	1
P25445	3	Tumor necrosis factor receptor superfamily member 6	3327400	1420200	2373800	2304400	1982200	3088600	4466500	2382800	2017400	4946500	2420000	2192900	1.03564	0.994731	1.24508	0.901789	1.34235	0.81
Q2NL82	2	Pre-rRNA-processing protein TSR1 homolog	3386850	3640300	3133400	2306500	0	0	0	0	7151900	0	0	3554800	1	1	1	1	1	1
P51690	1	Arylsulfatase E	1733800	1645800	1821800	2310600	0	0	0	2106400	0	0	0	1602000	1	1	1	1	1	1
Q8WXC6	1	Myeloma-overexpressed gene 2 protein	1450700	3624200	2181000	2314400	1657300	2687400	4222500	3258700	1573300	2472950	2127900	2818000	0.91775	0.999378	1.24788	0.895254	1.02246	0.991549
Q9H3Z4	1	DnaJ homolog subfamily C member 5	2178300	3171300	1997200	2320500	1743900	3369400	3255900	2746100	3956200	9875300	6373150	2871000	1.01184	0.999999	1.35545	0.755726	2.60242	0.0984156
Q9BV40	2	Vesicle-associated membrane protein 8	3406500	0	0	2328900	2890200	2609550	1891100	0	0	4566100	1380800	1847900	1	1	1	1	1	1
Q7L2E3	2	Putative ATP-dependent RNA helicase DHX30	1945400	1305400	1794800	2343600	2167800	2557000	1815100	3326600	1511500	2023100	2157100	1889100	1.4009	0.340481	1.31861	0.648123	1.20289	0.744538
Q8WWH5	1	Probable tRNA pseudouridine synthase 1	2556900	2282500	2834900	2345900	2224550	2103200	2382300	2003600	2112800	831540	1749300	2368200	0.86961	0.929452	0.846813	0.885301	0.644885	0.179169
Q15041	2	ADP-ribosylation factor-like protein 6-interacting protein 1	3874300	3280300	3579500	2359300	2739450	3119600	4751700	6353100	5372500	7961900	0	0	0.76563	0.0861219	1.53504	0.0147456	1	1
P49902	4	Cytosolic purine 5-nucleotidase	3491600	2891400	3910100	2359600	3959100	6558300	2278400	2929000	5548000	0	0	2850000	1.25103	0.899729	1.04491	0.997716	1	1
Q9Y2Z4	2	Tyrosine--tRNA ligase, mitochondrial	2578000	2681200	2470900	2359800	2607800	2638900	2028600	2330300	2614300	2652100	2652900	2651300	0.984011	0.991716	0.902084	0.340283	1.02926	0.959084
Q16718	2	NADH dehydrogenase [ubiquinone] 1 alpha subcomplex subunit 5	3190100	2446800	2559500	2362000	4507800	3404200	4186100	2412400	3712600	2541750	2771500	2312000	1.25348	0.730643	1.258	0.698165	0.930317	0.983197
Q9UDR5	2	Alpha-aminoadipic semialdehyde synthase, mitochondrial;Lysine ketoglutarate reductase;Saccharopine dehydrogenase	2869000	2196700	2292100	2366600	2092200	1817800	1383600	2539200	1692700	0	0	1760800	0.853054	0.651402	0.763204	0.274432	1	1
O43747	2	AP-1 complex subunit gamma-1	4085200	1990900	3750300	2366900	4911900	2758000	4734000	2367200	3645200	3343100	2840600	3845600	1.02141	0.999912	1.09363	0.983383	1.02065	0.99595
O95292	1	Vesicle-associated membrane protein-associated protein B/C	3709700	1824600	2208400	2367700	1945700	2789700	2306000	1536500	2328600	7777200	2416600	2309300	0.917393	0.998751	0.797022	0.935038	1.61482	0.731185
Q9HC07	1	Transmembrane protein 165	2749200	2379500	2009800	2370500	2475950	2581400	2321200	2140500	1781700	2925300	0	0	1.04053	0.885777	0.87461	0.434822	1	1
O95232	2	Luc7-like protein 3	2770600	2167800	1942800	2372100	2010850	1649600	1658500	3043600	3678300	2944500	2011500	1640600	0.876671	0.940516	1.21787	0.9081	0.958641	0.993262
Q8N5M1	2	ATP synthase mitochondrial F1 complex assembly factor 2	4932900	1351500	3142200	2376100	1904350	1432600	2205200	0	0	0	0	0	0.606056	0.390824	1	1	-inf	0
Q6P161	1	39S ribosomal protein L54, mitochondrial	0	0	2362200	2387700	0	0	1610500	2722000	3833500	0	0	4442000	1	1	1	1	1	1
Q9GZP4	1	PITH domain-containing protein 1	3790700	4157300	3424100	2392400	2790550	3188700	3658200	2931100	3179100	0	0	2159500	0.736157	0.0433773	0.858979	0.326453	1	1
Q13217	2	DnaJ homolog subfamily C member 3	1899400	2221600	1869100	2408100	1658500	1650700	1606700	1721800	2631600	3560500	1798400	1915400	0.954458	0.991588	0.994992	0.999226	1.21439	0.896619
Q10570	1	Cleavage and polyadenylation specificity factor subunit 1	2057000	1382200	1719600	2410200	1856800	1303400	2692500	4087900	1395400	0	0	1181200	1.07979	0.980218	1.58483	0.476746	1	1
P46940	5	Ras GTPase-activating-like protein IQGAP1	2092400	2003900	1581100	2415500	2177750	1940000	1812400	2856200	2150100	1152000	1812700	1774100	1.15075	0.805131	1.20103	0.709568	0.834678	0.635323
O43583	1	Density-regulated protein	2473400	2261000	2551500	2443700	3283100	2863400	0	0	0	0	0	0	1.17902	0.161953	-inf	0	-inf	0
Q15642	2	Cdc42-interacting protein 4	3399050	3450800	3347300	2444500	2652800	2861100	2246700	4013400	3724500	0	0	2399900	0.780453	0.305649	0.979156	0.939166	1	1
P49356	1	Protein farnesyltransferase subunit beta	1840850	1777700	1904000	2449800	2544000	2496900	2056800	4467100	2410300	0	0	1748500	1.35638	0.326496	1.61777	0.153846	1	1
Q9NWU2	3	Glucose-induced degradation protein 8 homolog	3170400	1882700	7949900	2452100	2107900	1763700	1399600	1640200	3112200	0	0	2058200	0.486326	0.417949	0.473122	0.331968	1	1
Q9NZV7;Q9GZU2	1;1	Zinc finger imprinted 2;Paternally-expressed gene 3 protein	2700500	2290400	2495450	2457300	0	0	2543400	4665000	2121600	0	2695900	0	1	1	1.24627	0.538906	1	1
Q9Y399	2	28S ribosomal protein S2, mitochondrial	5243350	5128900	5357800	2458500	7945700	4186600	8188200	7415500	8472400	0	6397000	0	0.927575	0.784991	1.53058	0.347031	1	1
Q13895	3	Bystin	1984900	2290600	1679200	2460200	2030400	2073300	886630	2092400	1874700	0	0	1314100	1.10231	0.905419	0.815109	0.546124	1	1
Q01844	2	RNA-binding protein EWS	9769400	11224000	4077700	2463500	4723100	6982700	11538000	1905200	14385000	4422650	5325400	3519900	0.565165	0.741317	1.10997	0.996558	0.529213	0.747817
Q16740	2	ATP-dependent Clp protease proteolytic subunit, mitochondrial	0	1525800	0	2464500	2106000	1573100	2044800	1827500	1679100	1637100	0	0	1	1	1	1	1	1
Q9NTJ4	2	Alpha-mannosidase 2C1	3417400	4633100	6773200	2480900	10945000	4959300	7152100	4114300	3037800	3504900	4750900	2258900	1.24026	0.997518	0.964955	0.998723	0.709317	0.82649
Q9P2X0	1	Dolichol-phosphate mannosyltransferase subunit 3	3586100	1580700	1278800	2483700	1938300	1392900	2959100	960560	3919660	3608000	1207800	1051000	0.90215	0.999939	1.21623	0.990137	0.910202	0.98805
Q8WWI1	2	LIM domain only protein 7	4877700	3388400	1899100	2486600	0	0	3520000	2059600	5579600	0	0	0	1	1	1.09778	0.842112	-inf	0
Q9P0J7	1	E3 ubiquitin-protein ligase KCMF1	1803350	1730400	1876300	2495200	2283600	2072000	5304300	3422400	1881900	658690	2377600	1910100	1.26631	0.909043	1.96091	0.401223	0.914297	0.91877
Q9BV86	3	N-terminal Xaa-Pro-Lys N-methyltransferase 1;N-terminal Xaa-Pro-Lys N-methyltransferase 1, N-terminally processed	2568800	3392500	3894100	2527500	6030300	2885000	3291800	4136200	4840300	5624950	6427700	4822200	1.16107	0.98115	1.24483	0.778011	1.71224	0.164873
P09234	1	U1 small nuclear ribonucleoprotein C	9513400	11974000	2182400	2529000	2915400	1888000	3531400	9246800	3031300	1954600	2431700	1477500	0.309779	0.250457	0.667919	0.911957	0.247733	0.129799
Q8WU90	2	Zinc finger CCCH domain-containing protein 15	3108300	2632400	3584200	2530200	3076600	2179000	2793300	3938100	2132600	2832500	2841700	2823300	0.834947	0.66556	0.950573	0.962893	0.91127	0.946485
Q6P1X6	1	UPF0598 protein C8orf82	5572200	1862100	1508800	2539800	1749600	2311100	1091800	2598000	1506200	2582400	1200600	911630	0.738055	0.98523	0.581007	0.72493	0.524944	0.538937
Q6Y1H2	2	Very-long-chain (3R)-3-hydroxyacyl-CoA dehydratase 2	2374900	1013700	834340	2540100	442300	934920	2392200	643830	684080	1504100	794100	856090	0.927629	0.97685	0.880929	0.97716	0.746942	0.974026
O43505	1	Beta-1,4-glucuronyltransferase 1	2744300	2792900	2695700	2541000	2367800	2714200	4130800	2079600	3437300	5956700	2749600	4353150	0.925919	0.98269	1.17185	0.944333	1.58625	0.298821
Q99757	2	Thioredoxin, mitochondrial	0	5723600	0	2547400	2988900	3430400	7408800	5037800	4763400	16454000	11011350	5568700	1	1	1	1	1	1
O00170	3	AH receptor-interacting protein	3135650	2840900	3430400	2551700	2899900	2354200	2807500	3385200	3565400	1868150	1454500	2281800	0.829791	0.450206	1.03733	0.991153	0.595778	0.00952703
O15230	3	Laminin subunit alpha-5	1867200	2515800	0	2555800	1806500	1738000	4173300	7493400	3320100	3580400	2781150	1981900	1	1	1	1	1	1
Q14738	3;1;1;1	Serine/threonine-protein phosphatase 2A 56 kDa regulatory subunit delta isoform	3449800	2961400	3938200	2555800	2944550	3333300	2012600	4256700	3334500	0	0	2024000	0.853542	0.7286	0.927957	0.843113	1	1
Q96B26	3	Exosome complex component RRP43	2095600	3269800	3128800	2585100	3151200	4222200	2410700	4414500	1235500	3385100	2593800	4176400	1.17239	0.955574	0.948965	0.95126	1.19556	0.937238
Q969X1	1	Protein lifeguard 3	3436900	2201800	2147500	2591700	2464150	2336600	3882500	2237500	2522000	7664500	4602900	1541300	0.94943	0.999825	1.10991	0.992732	1.77348	0.708555
P55039	2	Developmentally-regulated GTP-binding protein 2	2102800	2819800	2784000	2594750	2513300	2676200	1941600	2816300	1962500	2771050	3128600	2413500	1.01008	0.998658	0.872032	0.659839	1.07871	0.914509
Q8WWM7	3	Ataxin-2-like protein	1983100	2800000	3350300	2603600	1463000	3469500	1563100	1683200	3125900	1616800	1593400	1640200	0.926562	0.97045	0.783461	0.731521	0.596356	0.303337
Q7Z4H8	2	KDEL motif-containing protein 2	3306300	3720600	3438800	2619700	2536200	2452700	1773800	3641400	2684900	4718100	2001800	2800700	0.727003	0.547383	0.773966	0.596796	0.909695	0.903339
Q9BRT3	2	Migration and invasion enhancer 1	2767100	4485700	1837800	2625200	4397700	2834800	4429500	3825200	8254700	3313000	2830800	3982900	1.08438	0.97191	1.8161	0.215973	1.11397	0.933695
Q13618	2	Cullin-3	2629200	2488400	2558800	2627500	2327150	2026800	0	0	2437300	1990250	2054100	1926400	0.909469	0.332539	1	1	0.777806	0.0186369
Q9UGV2	1	Protein NDRG3	2833400	4370100	3842100	2644300	2504850	2365400	2513800	3707300	2239500	2819700	2460300	2253600	0.680321	0.140662	0.76597	0.327281	0.682045	0.139737
P07942	3	Laminin subunit beta-1	4309300	3131900	4845100	2651500	2767650	2883800	4026100	4750700	7117500	6123400	3385000	3967300	0.675789	0.296628	1.29366	0.620769	1.09681	0.978835
P30566	3	Adenylosuccinate lyase	4644600	3223200	3421100	2675400	6663100	2593000	2588100	2738000	1351700	0	0	2927700	1.05692	0.993982	0.591537	0.276144	1	1
Q9NVP1	3	ATP-dependent RNA helicase DDX18	3176000	3088300	3263700	2681400	3836600	3072500	3088500	2957900	3708400	0	3253500	0	1.00656	0.999074	1.0238	0.981741	1	1
Q99442	1	Translocation protein SEC62	2891000	2031650	1172300	2711100	932340	883290	1517500	1334100	786320	1275800	918750	755310	0.742702	0.738248	0.596874	0.566616	0.483984	0.309861
Q8N543	3	Prolyl 3-hydroxylase OGFOD1	4633250	5412800	3853700	2723000	3342700	2924000	2326000	6492700	4866700	5626300	6228800	5023800	0.646753	0.328044	0.984579	0.97877	1.21433	0.829472
P45844	2	ATP-binding cassette sub-family G member 1	0	0	0	2729400	119880000	1661800	2887400	2040100	12589000	5853800	13522000	3688600	+inf	0	+inf	0	+inf	0
O95810	2	Serum deprivation-response protein	5633000	4801400	6464600	2730500	2525550	2320600	14266200	5769500	8496700	0	0	4910900	0.448349	0.0301591	1.68841	0.187753	1	1
O43617	3	Trafficking protein particle complex subunit 3	2503800	2898000	3046500	2736400	1909400	2198700	2598600	2515200	3708800	1743000	3050700	2374500	0.810163	0.586235	1.0443	0.99762	0.848478	0.691308
Q86TU7	2	Histone-lysine N-methyltransferase setd3	2750500	3127900	2373100	2737250	2905900	2568600	0	2890400	0	0	3234700	0	0.995183	0.997951	1	1	1	1
O75884	1	Putative hydrolase RBBP9	1513400	0	0	2740700	2659500	2700100	0	0	0	0	2412100	0	1	1	1	1	1	1
Q8N6T3	4	ADP-ribosylation factor GTPase-activating protein 1	2407400	4196300	6833100	2750700	3248350	3746000	12446300	7175200	5271100	0	0	3137000	0.725251	0.753439	1.85257	0.206115	1	1
O43768	4	Alpha-endosulfine	5621700	3843200	4002800	2773600	3693100	2593300	3459200	3733100	3988900	2804500	2060300	3548700	0.672721	0.149693	0.830223	0.719631	0.624717	0.0710123
P19525	1	Interferon-induced, double-stranded RNA-activated protein kinase	2875200	3298600	2788300	2777800	2840200	2862500	3351500	3094100	2190100	2192550	2262100	2123000	0.946263	0.950788	0.96358	0.955448	0.733941	0.0611529
Q14839;Q8TDI0;Q12873	5;3;3	Chromodomain-helicase-DNA-binding protein 4;Chromodomain-helicase-DNA-binding protein 5;Chromodomain-helicase-DNA-binding protein 3	2619800	5596200	4993300	2785000	7176900	4101700	2287500	5141800	4243800	3101450	2807100	3395800	1.06467	0.999308	0.883703	0.975242	0.704379	0.769533
P30047	1	GTP cyclohydrolase 1 feedback regulatory protein	4210250	5138300	3282200	2785700	3691100	4596500	3371100	2570500	3259200	3857200	3072200	4642200	0.876694	0.858108	0.728444	0.346359	0.916145	0.958248
Q14114	1	Low-density lipoprotein receptor-related protein 8	4252550	4342000	4163100	2795700	0	0	0	5270800	0	0	3678500	0	1	1	1	1	1	1
Q53H82	3	Beta-lactamase-like protein 2	3862300	2882500	3391500	2800400	3208900	2822500	2995000	3634600	3195900	4301800	3508800	2488100	0.871304	0.77291	0.969338	0.997005	1.01602	0.999999
Q9GZM5	1	Protein YIPF3;Protein YIPF3, 36 kDa form III	4459700	3026300	2677600	2808200	3717100	3262650	1976000	2166900	2416400	0	0	0	0.96304	0.990437	0.645372	0.0710543	-inf	0
P53041	2	Serine/threonine-protein phosphatase 5	2793500	3800300	2962200	2842700	3505700	3243500	2476500	3424400	4896400	3605200	3134000	4076400	1.00376	0.999938	1.1299	0.944501	1.13181	0.873254
Q99614	4	Tetratricopeptide repeat protein 1	2573600	5515200	3749600	2855000	4239200	3354100	2968400	5183300	4128200	4527550	5345300	3709800	0.882577	0.975897	1.03729	0.992963	1.14734	0.859813
Q9NRX5	1	Serine incorporator 1	4670700	3800450	2930200	2857500	2639800	2422100	4790700	6980600	2189900	3636500	0	0	0.694602	0.519576	1.22452	0.925468	1	1
O60568	3	Procollagen-lysine,2-oxoglutarate 5-dioxygenase 3	2905600	2857800	3024700	2859500	2998500	3137500	2968600	2597000	5565600	14926000	2793100	2790400	1.0236	0.999941	1.26662	0.974186	2.33378	0.648999
Q9Y312	4	Protein AAR2 homolog	4403400	4272300	3231100	2862300	9115000	4512600	3762900	6368800	3249600	0	0	4174800	1.38491	0.791511	1.12384	0.96657	1	1
Q16629	2	Serine/arginine-rich splicing factor 7	3594450	4170800	3018100	2875800	2913350	2950900	2819900	4421300	12482000	2587100	3272550	3958000	0.810513	0.92596	1.82904	0.61708	0.910445	0.989581
Q6ZNJ1	3	Neurobeachin-like protein 2	4744200	1204200	2974200	2877900	8678700	983880	2443700	1843900	4287600	3223900	2400200	1209300	1.40547	0.996579	0.961065	0.999853	0.765853	0.986043
Q6UW02	4	Cytochrome P450 20A1	2150450	2864100	1436800	2886700	2778600	2670500	1145200	1226800	2191100	13015000	7595200	2175400	1.2921	0.897695	0.707309	0.841081	3.53191	0.135515
P52434	3	DNA-directed RNA polymerases I, II, and III subunit RPABC3	2497900	4451200	3444500	2889800	4366600	3612400	4624000	4067700	4201200	3239800	2949900	3529700	1.04572	0.979817	1.24047	0.436611	0.935133	0.991916
Q27J81	3	Inverted formin-2	2740300	2925100	2832700	2890000	4597100	1182900	5262050	4290700	971350	0	1080900	0	1.02023	0.972407	1.23841	0.99975	1	1
Q96C90	2	Protein phosphatase 1 regulatory subunit 14B	3351800	3972500	3536600	2898300	3173150	3448000	6215400	4528800	4339700	0	0	0	0.876488	0.491447	1.38883	0.0607306	-inf	0
Q9H307	3	Pinin	5011200	0	0	2908600	0	0	1720500	3698400	2000700	0	1491900	0	1	1	1	1	1	1
Q8NHH9	3;1	Atlastin-2	3347000	3316500	2683700	2909500	4631900	6354300	4772900	3360700	4462700	5473400	4525200	3577000	1.48662	0.372301	1.3476	0.516053	1.45237	0.348264
P15924	2	Desmoplakin	9190200	2630200	2912000	2939000	5163700	4051350	6487600	2930000	3557600	3433200	3485500	2160800	0.824988	0.99928	0.880725	0.999981	0.616295	0.800649
Q9NY27	4	Serine/threonine-protein phosphatase 4 regulatory subunit 2	3513200	1996900	2035700	2939800	2171600	3666100	5930900	3032800	2898100	0	2028400	0	1.16323	0.822485	1.57197	0.320853	1	1
Q9BTT6	3;1	Leucine-rich repeat-containing protein 1	1906700	1298500	1602600	2950700	2234650	1518600	2323000	1439000	1485000	1883800	0	0	1.39439	0.400693	1.09135	0.9397	1	1
Q9GZN8	2	UPF0687 protein C20orf27	5962800	6832100	5093500	2957500	4521650	6085800	2133000	6641400	4569800	4723700	4564400	4883000	0.75831	0.703609	0.745969	0.554856	0.792195	0.856215
Q8IV08	1	Phospholipase D3	1997750	2094000	1901500	2958600	2283800	1609000	3704800	1850900	1853900	3305300	1419100	1992800	1.14319	0.979127	1.23632	0.935606	1.12079	0.996962
Q16891	3	MICOS complex subunit MIC60	3526000	3205000	2668200	2967000	4117050	5267100	5810000	8775300	2965300	8982800	5998600	3014400	1.31406	0.880181	1.86724	0.447239	1.91461	0.413415
Q14118	2	Dystroglycan;Alpha-dystroglycan;Beta-dystroglycan	0	2016300	0	2982000	2857600	2733200	1903800	2921900	5444500	19963000	12226150	4489300	1	1	1	1	1	1
O75694	3	Nuclear pore complex protein Nup155	2547000	2252900	2192500	2993500	2629700	2265900	3115000	2563700	2498800	0	0	2529700	1.12824	0.480404	1.16948	0.306849	1	1
O15031	3	Plexin-B2	2960000	3662300	1776700	2999100	3410300	2010200	3859900	3645800	2471200	6229800	2508900	2342400	1.00245	0.999863	1.18787	0.916664	1.31934	0.896596
P16401	2	Histone H1.5	3500500	3163600	2826700	3005150	2605500	3404800	0	0	0	23578000	3345000	13461500	0.949915	0.993199	-inf	0	4.25512	0.109791
P09668	2	Pro-cathepsin H;Cathepsin H mini chain;Cathepsin H;Cathepsin H heavy chain;Cathepsin H light chain	2336000	2696800	1792300	3010400	2011600	1012800	4083500	7710300	3626800	4498000	0	0	0.884207	0.823349	2.2594	0.133571	1	1
Q9UI10	4	Translation initiation factor eIF-2B subunit delta	2459200	4734800	4955700	3024500	1924900	2936100	2583200	6105500	3460800	2152800	2855600	4158000	0.649028	0.543566	0.999984	0.999902	0.754455	0.793467
Q9UBV8	2	Peflin	2606700	3744800	2965000	3028700	3149600	2373400	2475300	2973600	3515400	3600800	2544800	4470800	0.917909	0.959604	0.962196	0.995786	1.13953	0.897928
Q9GZZ9	2	Ubiquitin-like modifier-activating enzyme 5	5187800	5646900	4851900	3032400	7715800	8567400	3719600	7324400	9541500	6229250	3728100	8730400	1.23134	0.987416	1.3123	0.938802	1.19132	0.986174
Q09472;Q92793	2;2	Histone acetyltransferase p300;CREB-binding protein	2069600	3314300	3879900	3033800	5049500	2807600	3766100	3594300	4674500	2788400	4171700	3854900	1.17564	0.874656	1.29913	0.559346	1.16745	0.846307
P63010	1	AP-2 complex subunit beta	3364300	2063900	1660400	3034900	2096400	1157900	2732400	4822300	2089900	2080850	2616200	1545500	0.887227	0.964727	1.36058	0.803616	0.880646	0.987039
O60610	7	Protein diaphanous homolog 1	3221800	7176200	4389900	3041600	4844700	7566700	6135600	6308600	6349300	6400100	4935400	5817500	1.04498	0.999274	1.27087	0.666809	1.15993	0.862455
Q16539	4	Mitogen-activated protein kinase 14	4280900	5096000	3465800	3052500	0	0	2039000	3598000	4253700	0	0	0	1	1	0.770142	0.301519	-inf	0
P52594;O95081	2;1	Arf-GAP domain and FG repeat-containing protein 1;Arf-GAP domain and FG repeat-containing protein 2	2965300	5304600	4777000	3058700	3077250	3095800	2684100	3684200	3137300	3540600	2490300	4590900	0.707582	0.398451	0.728572	0.45159	0.814124	0.70601
Q8WZA0	3	Protein LZIC	4393800	5192000	3764900	3079200	3583900	4206400	4341300	5498300	4270700	4882500	4984300	4780700	0.814152	0.303477	1.0569	0.950213	1.09713	0.788938
P43155	5	Carnitine O-acetyltransferase	4083700	5359600	3968600	3091400	1738400	6257900	3370300	2839100	2244900	3069800	2874400	3299800	0.826706	0.692814	0.630358	0.412042	0.689239	0.598387
Q12972	1	Nuclear inhibitor of protein phosphatase 1;Activator of RNA decay	5382700	3216200	3400100	3093600	2577900	2062200	3193300	6111100	2917800	0	0	3419800	0.644529	0.282661	1.0186	0.99893	1	1
Q01628;P13164;Q01629	2;1;1	Interferon-induced transmembrane protein 3;Interferon-induced transmembrane protein 1;Interferon-induced transmembrane protein 2	2971100	3019700	7167900	3107800	4579100	3843450	2242600	3234200	3342800	0	0	2288600	0.876253	0.979081	0.670249	0.504796	1	1
O00625	2	Pirin	7744250	7603500	7885000	3120700	6918400	6688100	4183800	7001200	6236100	5482250	4521800	6442700	0.719984	0.37406	0.749851	0.547083	0.707912	0.443861
P43007	1	Neutral amino acid transporter A	3142100	1646400	2334600	3121900	2745950	2370000	4786000	3966700	2762300	7989700	5538900	3088100	1.1565	0.913877	1.61657	0.329428	2.33279	0.0650813
P19961;P04746;P04745	1;1;1	Alpha-amylase 2B;Pancreatic alpha-amylase;Alpha-amylase 1	3726600	1820400	2128100	3125300	3234600	1528700	3246500	2807600	2360400	3698700	2430200	1681600	1.02782	0.999812	1.09634	0.965781	1.01764	0.999942
Q86VM9	2	Zinc finger CCCH domain-containing protein 18	3613500	2531050	1448600	3130500	0	0	1916600	1474400	1824200	0	0	0	1	1	0.68683	0.320825	-inf	0
Q9UBP6	3	tRNA (guanine-N(7)-)-methyltransferase	3667300	1767200	2091300	3141000	2320550	1500100	3338500	3181000	3788200	0	0	2451900	0.925038	0.957742	1.36965	0.38838	1	1
Q9Y4F1	2	FERM, RhoGEF and pleckstrin domain-containing protein 1	3547100	1674800	1606600	3149000	2446400	1743800	3561800	1953800	1740700	2490900	2027900	1564900	1.07479	0.977005	1.06265	0.991873	0.890928	0.995924
Q8WUY1	2	Protein THEM6	3264600	1835100	2549850	3151900	3299500	2724600	5594400	1698900	1992600	4282300	3113750	1945200	1.19955	0.923978	1.21391	0.996228	1.22115	0.949793
P19784	2	Casein kinase II subunit alpha	3503450	3314600	3692300	3163700	3321700	3479700	3804900	3254400	4483700	5389650	5912500	4866800	0.948123	0.913644	1.09825	0.726577	1.53838	0.003518
Q92538	6	Golgi-specific brefeldin A-resistance guanine nucleotide exchange factor 1	3578900	3177100	3368300	3165200	2769000	2369800	3540800	3303600	2689300	2871000	3612800	2129200	0.820205	0.494837	0.941665	0.962914	0.850725	0.57447
Q9NYF8	3	Bcl-2-associated transcription factor 1	3458200	2396700	1957900	3175600	2517200	1858800	3572000	2414200	4157200	0	0	2573500	0.966568	0.990902	1.29831	0.516887	1	1
Q9H1E3	3	Nuclear ubiquitous casein and cyclin-dependent kinase substrate 1	2918500	2564400	2339700	3182900	3704900	2627200	2265000	2939700	2741600	1967500	2080300	3696200	1.21635	0.704001	1.01581	0.999803	0.989952	0.991755
Q08752	3	Peptidyl-prolyl cis-trans isomerase D	4463300	5698400	6124200	3205200	3941000	4068300	4111100	4232200	4324300	3678600	3737400	4458900	0.688602	0.0213595	0.777826	0.133685	0.729152	0.0495498
Q8WZA9	2	Immunity-related GTPase family Q protein	2545700	3346200	2915500	3210500	3999300	2572500	2895600	4521300	2894700	3388850	3368800	3408900	1.11069	0.917162	1.17079	0.783201	1.15432	0.752119
O43678	1	NADH dehydrogenase [ubiquinone] 1 alpha subcomplex subunit 2	0	2050500	0	3216500	0	0	3258000	2797500	3718500	0	0	2703700	1	1	1	1	1	1
Q9BXS5	2	AP-1 complex subunit mu-1	3290100	3111700	3124600	3217700	3043750	2869800	3729500	3354300	1887000	0	0	2255800	0.958521	0.967437	0.941678	0.836869	1	1
Q86X55	2	Histone-arginine methyltransferase CARM1	3455750	2769200	4142300	3217900	4323200	2112600	0	0	2360000	3590100	3855300	3324900	0.931173	0.871788	1	1	1.03888	0.965861
O60869	2	Endothelial differentiation-related factor 1	1817900	3975200	3724100	3238000	2861750	2485500	2958100	4496900	3907200	2277550	2226500	2328600	0.902077	0.993838	1.19386	0.715577	0.717926	0.565531
P46976	2	Glycogenin-1	1755550	1604700	1906400	3248900	3812400	2685400	0	0	1426000	0	0	1778200	1.85065	0.0057456	1	1	1	1
Q9Y3A5	3	Ribosome maturation protein SBDS	4615300	6549900	7788000	3250100	3924450	4598800	5119200	8835600	6201400	5564750	4571500	6558000	0.62118	0.139581	1.06347	0.988715	0.880814	0.925125
O75907	1	Diacylglycerol O-acyltransferase 1	2067800	899380	639330	3257400	2580750	1904100	3515300	0	0	2170500	1450445	730390	2.14674	0.162256	1	1	1.20652	0.854155
P30154	2	Serine/threonine-protein phosphatase 2A 65 kDa regulatory subunit A beta isoform	4183800	4390500	4523500	3259600	3361900	3006400	2887700	6551800	4170000	3595600	3005600	4185600	0.735078	0.389499	1.03907	0.999671	0.823558	0.694934
O15269	2	Serine palmitoyltransferase 1	3616100	0	0	3269600	3165850	3062100	3542100	3489100	7031200	2503800	0	0	1	1	1	1	1	1
Q04323	3	UBX domain-containing protein 1	4471800	5318000	3434700	3270200	2905350	2540500	3879100	2758300	3146300	0	0	4365500	0.659084	0.0688027	0.739816	0.182436	1	1
Q9NQ94	5	APOBEC1 complementation factor	2421900	3088800	3755700	3271200	2659150	2047100	3722800	0	0	0	0	0	0.860901	0.459058	1	1	-inf	0
O00442	2	RNA 3-terminal phosphate cyclase	2611700	0	0	3272300	3109000	2945700	1899800	2440700	2334500	1103800	3004900	3146100	1	1	1	1	1	1
O75832	2	26S proteasome non-ATPase regulatory subunit 10	3721500	934410	1063300	3282200	844330	1420100	1283500	847740	1228300	1047100	830460	606010	0.969825	0.99996	0.587413	0.86785	0.434251	0.498312
Q8NBJ7	3	Sulfatase-modifying factor 2	3319200	3368750	3418300	3287800	7713300	3740500	2080000	1531400	3384300	4563400	3552350	2541300	1.45866	0.701066	0.692215	0.465907	1.0545	0.999711
Q15746	1	Myosin light chain kinase, smooth muscle;Myosin light chain kinase, smooth muscle, deglutamylated form	3129500	3438300	4037000	3306100	2569300	1701300	2775600	2599800	2962800	1633350	1680300	1586400	0.714459	0.143418	0.786267	0.439565	0.46206	0.0039618
O75880	2	Protein SCO1 homolog, mitochondrial	3328200	1506400	1595800	3327000	4648400	4245600	2865400	3246200	3517600	1592400	2232250	2872100	1.9005	0.0645074	1.49745	0.256681	1.04142	0.984231
P53597	3	Succinyl-CoA ligase [ADP/GDP-forming] subunit alpha, mitochondrial	3731700	3015400	3202300	3338000	3633000	4258700	3255600	2743700	2911600	3720800	1520200	3904900	1.12868	0.951434	0.895622	0.963017	0.919241	0.890553
Q9BUL8	2	Programmed cell death protein 10	4073600	5088900	3058300	3338300	4068000	4797700	12400700	6152100	6248600	0	0	0	0.998625	0.999205	2.02944	0.0692424	-inf	0
Q8NBJ5	5	Procollagen galactosyltransferase 1	4006300	5524800	4374400	3344900	8686700	6350100	6177500	5399500	5381000	12986000	6451800	8474600	1.3219	0.835289	1.21952	0.851702	2.00729	0.118666
Q13363	3	C-terminal-binding protein 1	3188400	3205200	2954800	3345000	3002650	2660300	3353800	2567000	2760500	2327900	3225400	2459200	0.963582	0.978117	0.92864	0.866564	0.857099	0.440834
Q9Y6B6;Q9NR31	1;1	GTP-binding protein SAR1b;GTP-binding protein SAR1a	3313000	5355000	4124700	3350200	4925200	6500200	2798300	4039300	4518900	11132000	3333300	2865200	1.155	0.983903	0.887733	0.986519	1.35472	0.984946
Q5BKZ1	2	DBIRD complex subunit ZNF326	2577400	2382200	3727500	3359300	2197000	2562000	6674800	3355700	2734700	2183000	2755700	2683200	0.934524	0.992725	1.46944	0.542433	0.877381	0.959088
Q96SZ6	2	CDK5 regulatory subunit-associated protein 1	0	0	793400	3366100	2610800	1855500	0	1439200	0	0	0	0	1	1	1	1	1	1
Q8IXM3	2	39S ribosomal protein L41, mitochondrial	2963400	3461400	3216100	3367600	4061050	4754500	3949900	3021800	3410000	0	0	0	1.26369	0.177083	1.07684	0.804423	-inf	0
P13929	3	Beta-enolase	5195500	5275900	5115100	3383500	3547200	3710900	4819300	7776500	11633000	7987300	10077000	5897600	0.682745	0.337677	1.55447	0.345785	1.53735	0.292792
Q9GZL7	2	Ribosome biogenesis protein WDR12	3998550	5034600	2962500	3385000	3251800	3073400	3415800	3563000	3449200	0	0	4979800	0.809477	0.364529	0.869315	0.65115	1	1
P18510	1	Interleukin-1 receptor antagonist protein	1745800	1757400	1769000	3386300	0	0	1944600	1701900	1880700	0	0	0	1	1	1.04837	0.319756	-inf	0
Q9NX55	3	Huntingtin-interacting protein K	3111200	3056900	6741400	3399000	4170800	5872300	4881600	9622800	8903200	5387100	2842800	7931400	1.04126	0.993549	1.81321	0.320281	1.25189	0.919645
Q9P258	4	Protein RCC2	3751700	7133900	5350200	3415100	3033300	2979700	2369200	6798900	5974000	4432400	3101200	5763600	0.580698	0.378265	0.932637	0.969142	0.819005	0.909168
Q8TEQ6	4	Gem-associated protein 5	5423850	6138700	4709000	3435600	3710450	3985300	6992900	3332400	3660500	4441300	3854700	3268100	0.684099	0.260623	0.859525	0.707322	0.710694	0.324181
Q96AC1	4	Fermitin family homolog 2	4841200	5436800	3859200	3438100	3883300	4328500	11166000	4080400	4535100	5692800	4506100	5040300	0.82406	0.868388	1.39925	0.773949	1.07795	0.987053
Q99459	3	Cell division cycle 5-like protein	1526900	1239810	952720	3444500	925870	990950	3810200	1310000	682200	1248200	948090	921290	1.44144	0.978628	1.56002	0.969571	0.838188	0.984326
Q14157	4	Ubiquitin-associated protein 2-like	3903500	6264600	4389200	3445200	4490900	2151600	4378300	7927900	6763000	3649550	2821500	4477600	0.692965	0.419671	1.30994	0.708396	0.752107	0.660333
O95865	2	N(G),N(G)-dimethylarginine dimethylaminohydrolase 2	2984600	2634200	1702300	3445400	1673000	3208800	4479100	2627700	1175500	0	0	4093300	1.13742	0.959836	1.13129	0.999565	1	1
Q9BUJ2	2	Heterogeneous nuclear ribonucleoprotein U-like protein 1	3189400	4913700	5327300	3446600	3875250	4303900	3637900	8683600	5045700	4698300	4172400	5224200	0.865629	0.940663	1.29313	0.767857	1.04948	0.989146
O75915	2	PRA1 family protein 3	3385200	3548900	3854000	3448200	3656200	3864200	1697000	4095700	3247200	0	0	2422000	1.01673	0.996706	0.837951	0.552121	1	1
O75306	2	NADH dehydrogenase [ubiquinone] iron-sulfur protein 2, mitochondrial	2854450	3002800	2706100	3455300	0	0	5437200	3641300	2904700	0	0	5055600	1	1	1.39936	0.178568	1	1
Q16799	2	Reticulon-1	3932500	2799500	2753500	3473400	2205400	3167100	6431600	9804500	3372900	7140000	5386750	3633500	0.932571	0.993598	2.06726	0.190831	1.70368	0.356135
O15160	3	DNA-directed RNA polymerases I and III subunit RPAC1	5223400	5829400	4617400	3478400	3124800	4440900	3739300	3394700	3747300	0	0	2478300	0.704784	0.033167	0.694394	0.0313762	1	1
O95372	2	Acyl-protein thioesterase 2	1892050	2103800	1680300	3483700	2818800	2153900	1699700	1742800	1990200	0	0	1448500	1.48981	0.0603254	0.95711	0.945712	1	1
P27361	3	Mitogen-activated protein kinase 3	3090600	3827200	3960300	3502500	5164550	6826600	4385900	3376800	5359300	4080150	4063300	4097000	1.4243	0.321481	1.20628	0.751919	1.12524	0.891514
P53367	3	Arfaptin-1	3229200	4555800	3675500	3516900	4416600	4310900	4336200	6290400	4759800	0	0	2502100	1.0684	0.862981	1.34256	0.16047	1	1
P06865	4	Beta-hexosaminidase subunit alpha	2972100	4352200	2975100	3517700	3693800	3022800	2993100	3726600	4089500	9327400	2779900	3326100	0.993679	0.999995	1.0495	0.997194	1.49848	0.794877
Q05048	1	Cleavage stimulation factor subunit 1	2455000	2763200	3322700	3526300	2874600	2222900	4366700	2066700	2300000	2746000	2208900	1671800	1	1	1.02254	0.999287	0.775878	0.651357
P36507	3	Dual specificity mitogen-activated protein kinase kinase 2	3679800	4793900	4541900	3529500	7019100	4794800	6449600	4935700	4626900	0	0	4737700	1.17885	0.784797	1.23023	0.577465	1	1
Q8IZL8	3	Proline-, glutamic acid- and leucine-rich protein 1	3896700	4649900	3421900	3532900	3586950	3641000	3302000	2525200	3703700	0	0	4689700	0.899098	0.696666	0.796332	0.200253	1	1
Q14409;P32189	2;2	Putative glycerol kinase 3;Glycerol kinase	5235300	2826900	2818400	3534800	3572800	3148400	3395000	7645000	4250000	3611600	3866500	2563700	0.942595	0.99989	1.40525	0.570978	0.922909	0.996501
Q9UBU9	3	Nuclear RNA export factor 1	5989500	4887900	5351300	3553600	4008600	3079200	4656900	4512600	6216200	3610450	2580700	4640200	0.655715	0.0982301	0.948055	0.978674	0.667419	0.0940504
Q9UNF1	3	Melanoma-associated antigen D2	3088100	4361800	4031600	3562800	3938300	3066800	2039100	4489300	3591900	2793850	2787600	2800100	0.920429	0.975112	0.881444	0.812645	0.730005	0.425168
Q9BRT9	2	DNA replication complex GINS protein SLD5;DNA replication complex GINS protein SLD5, N-terminally processed	4900100	7996100	1804100	3584700	4918200	3499800	2675100	2428400	2546500	2640050	2522200	2757900	0.816494	0.998904	0.520398	0.4746	0.538775	0.53184
O00469	6	Procollagen-lysine,2-oxoglutarate 5-dioxygenase 2	6126900	3226200	3646700	3585000	17446000	3243700	9090600	4845000	6597500	21008000	0	0	1.86731	0.774579	1.57949	0.638721	1	1
P52735	3	Guanine nucleotide exchange factor VAV2	2184200	3186800	2627200	3590000	3415200	1740200	2483900	2255800	4739700	1396495	988490	1804500	1.09342	0.997486	1.18519	0.96729	0.523803	0.1508
P22059	4;1	Oxysterol-binding protein 1	4315150	3643400	4986900	3597300	3694300	5632300	2951200	3612300	5411700	4406750	4581700	4231800	0.998335	0.999734	0.925051	0.934583	1.02123	0.998319
P52701	4	DNA mismatch repair protein Msh6	4593100	2887400	4122500	3598200	2358500	1454000	4100400	2334900	1424600	2307850	2834200	1781500	0.638688	0.444123	0.677402	0.498087	0.596703	0.414805
Q6UWM9;P06133;O75795	1;0;0	UDP-glucuronosyltransferase 2A3;UDP-glucuronosyltransferase 2B4;UDP-glucuronosyltransferase 2B17	2862600	1253500	1524500	3606900	933150	997210	4358800	1352400	1104700	1806800	1327680	848560	0.981679	0.986683	1.20836	0.999365	0.706138	0.906281
O00178	3	GTP-binding protein 1	0	2110500	0	3620800	3587500	3554200	0	2996400	0	0	0	0	1	1	1	1	1	1
O00461	2	Golgi integral membrane protein 4	3954100	2193200	2139200	3622500	2687150	1751800	4716100	1443000	2976900	7824700	1182200	1923900	0.972841	0.999935	1.10252	0.999926	1.31911	0.999992
Q9P2R7	2	Succinyl-CoA ligase [ADP-forming] subunit beta, mitochondrial	2155550	3030700	1280400	3628000	3411000	2760000	2027100	1907200	2903700	4761800	2703300	2458800	1.51531	0.32189	1.05743	0.979181	1.53463	0.363548
Q06203	3	Amidophosphoribosyltransferase	3565900	11720000	10377000	3653000	9010500	12145000	23211500	9709500	13502000	8104100	6041200	10167000	0.966707	0.999898	1.80895	0.464921	0.947371	0.999507
Q9BSD7	2	Cancer-related nucleoside-triphosphatase	3251900	3212200	2854500	3655400	3765600	3106600	2470000	2849400	2400600	2732250	3101100	2363400	1.12974	0.520697	0.828451	0.191755	0.879612	0.444205
Q9NPD3	3	Exosome complex component RRP41	2860600	7349900	4959500	3656000	3356300	6680500	3698100	7689300	7847100	2086000	4430100	5670600	0.902624	0.996099	1.26793	0.899691	0.803342	0.922745
Q9Y6H1;Q5T1J5	1;1	Coiled-coil-helix-coiled-coil-helix domain-containing protein 2;Putative coiled-coil-helix-coiled-coil-helix domain-containing protein CHCHD2P9, mitochondrial	3885800	4380400	3934100	3657800	5850400	4512800	3876600	6616600	6901100	5661500	5621100	5701900	1.14923	0.878283	1.42573	0.27614	1.39214	0.258849
O75608	3	Acyl-protein thioesterase 1	6227200	4144300	3979700	3668500	4455900	2744400	3228600	4284500	4586700	2584050	2641600	2526500	0.757344	0.377441	0.843121	0.756074	0.540174	0.0254009
P23193	2	Transcription elongation factor A protein 1	3236400	2682500	3790300	3668800	2787000	3756500	2240300	2648900	4733800	2778700	3054100	2503300	1.05182	0.992709	0.991122	0.992214	0.858577	0.870419
Q8WW12	2	PEST proteolytic signal-containing nuclear protein	3540900	3638000	3628400	3688700	1914000	2759100	4306200	3227800	3419900	591080	2814900	2788300	0.773718	0.879349	1.01356	0.999999	0.573157	0.282711
Q52LJ0	3	Protein FAM98B	1414400	4258200	5691300	3714200	4457600	5201000	7389300	3134300	3577700	4507200	5215000	3799400	1.17678	0.835461	1.24089	0.851465	1.18987	0.81972
P63092;Q5JWF2;P11488;P19087;P09471;A8MTJ3;P38405	1;1;0;0;0;0;0	Guanine nucleotide-binding protein G(s) subunit alpha isoforms short;Guanine nucleotide-binding protein G(s) subunit alpha isoforms XLas;Guanine nucleotide-binding protein G(t) subunit alpha-1;Guanine nucleotide-binding protein G(t) subunit alpha-2;Guanine nucleotide-binding protein G(o) subunit alpha;Guanine nucleotide-binding protein G(t) subunit alpha-3;Guanine nucleotide-binding protein G(olf…	4549200	2246000	2982500	3719200	3320800	2553700	4260000	5708600	1448600	0	0	1130700	0.981182	0.999524	1.16768	0.991589	1	1
Q9BZE1	1	39S ribosomal protein L37, mitochondrial	4520000	3228000	3618400	3744000	3549600	3194400	4277100	2659800	3639900	3048100	2624300	3471900	0.92272	0.949931	0.930532	0.932944	0.804503	0.452225
P02763;P19652	2;1	Alpha-1-acid glycoprotein 1;Alpha-1-acid glycoprotein 2	3308500	3160300	3046100	3749300	0	0	3328200	0	0	10953000	0	0	1	1	1	1	1	1
P17301	4	Integrin alpha-2	3925900	3334100	3472500	3776200	5234800	3039600	6373300	7978300	7835600	15136000	5170600	3845700	1.12281	0.990848	2.06729	0.188086	2.25039	0.276487
Q32P28	3	Prolyl 3-hydroxylase 1	3555900	3625900	3897700	3779100	6015400	4743000	4802500	5023700	4557300	10725000	3720300	3784500	1.31211	0.777763	1.29821	0.765005	1.64536	0.54614
O95837;P29992	1;1	Guanine nucleotide-binding protein subunit alpha-14;Guanine nucleotide-binding protein subunit alpha-11	2062600	1140900	1391500	3782400	3515100	3247800	2022400	2503600	1217500	3695700	2876100	1710900	2.29495	0.0389435	1.24995	0.839371	1.80255	0.190296
P63151	3;1;1	Serine/threonine-protein phosphatase 2A 55 kDa regulatory subunit B alpha isoform	2674900	5412000	2518200	3787900	4394600	5001300	8117200	4177300	3939900	0	0	3407200	1.24316	0.619636	1.53081	0.344237	1	1
P17931	2	Galectin-3	6710100	5938700	9635900	3790100	6170000	5699200	9825000	4833300	4991700	5098550	4775500	5421600	0.702693	0.436036	0.881771	0.885005	0.686375	0.429037
Q9NYK5	2	39S ribosomal protein L39, mitochondrial	3345550	3106800	3584300	3791900	4002900	4213900	3775800	6886000	3110200	0	0	0	1.19648	0.658985	1.37217	0.448741	-inf	0
O00267	4	Transcription elongation factor SPT5	4758600	3815500	5791600	3796900	3536250	3275600	3496700	6007900	4256200	4263500	4702950	5142400	0.738478	0.280758	0.957893	0.982453	0.982121	0.999967
Q8IWI9	1	MAX gene-associated protein	7612100	4157200	6058700	3808600	6130900	8453200	9754900	13632000	11223000	54166000	5463500	13545000	1.03167	0.999997	1.94132	0.577978	4.10447	0.280869
Q9NUQ6	5	SPATS2-like protein	4439800	9477600	6351100	3812200	1648200	5142400	4853900	9353700	7887400	1822900	2990200	6503300	0.523117	0.378925	1.09012	0.99495	0.558324	0.413522
Q9NQW7	3	Xaa-Pro aminopeptidase 1	3113700	4568200	3840950	3815500	3952300	4089100	4366900	4556200	6183100	0	0	5604200	1.02899	0.947386	1.31098	0.16798	1	1
P82979	2	SAP domain-containing ribonucleoprotein	5720900	4028200	3737700	3816400	1973100	3523300	5001300	4580400	6062500	3307350	3215800	3398900	0.690512	0.220837	1.15996	0.821744	0.735686	0.442169
P12830	1	Cadherin-1;E-Cad/CTF1;E-Cad/CTF2;E-Cad/CTF3	0	0	0	3816600	3693250	3569900	4612800	7448900	2836100	4684100	3210200	1736300	1	1	+inf	0	+inf	0
P40616	4	ADP-ribosylation factor-like protein 1	9115600	10222000	8009200	3835600	6756300	9566600	9480000	5840700	9348200	8166300	8390400	7308400	0.737143	0.420954	0.902076	0.947376	0.872683	0.933538
P01112;P01111	1;1	GTPase HRas;GTPase HRas, N-terminally processed;GTPase NRas	3566900	2419100	3196700	3843000	4132800	3553200	2281900	4615400	4904300	4118700	3692900	4544500	1.25551	0.643917	1.2852	0.726287	1.34558	0.45998
O15116	1	U6 snRNA-associated Sm-like protein LSm1	3989800	3367300	3202900	3869150	4473200	3265100	3319600	4808400	4820000	0	0	2034400	1.09919	0.791613	1.22614	0.391264	1	1
Q9H299	3	SH3 domain-binding glutamic acid-rich-like protein 3	5854800	5200200	6509400	3875100	4677400	5479700	5250500	9888600	11689000	5078250	4510600	5645900	0.7989	0.661987	1.52741	0.303471	0.867365	0.885958
P31483	2	Nucleolysin TIA-1 isoform p40	3938300	2866600	2836600	3885200	1720400	1643500	3778900	2768000	2251300	2459400	2217000	2701800	0.751864	0.488696	0.912534	0.972338	0.765254	0.712404
Q9Y547	2	Intraflagellar transport protein 25 homolog	6251250	6596900	5905600	3887900	4961700	6035500	6815000	5263000	4583800	5112550	6633100	3592000	0.793713	0.536238	0.888452	0.877517	0.817844	0.583052
P49914	1	5-formyltetrahydrofolate cyclo-ligase	4167000	3594100	4872300	3907800	3851200	3794600	2843500	4725100	2637500	2873900	3399200	3924500	0.914528	0.951961	0.807866	0.463899	0.807194	0.552054
Q9NZJ9	1	Diphosphoinositol polyphosphate phosphohydrolase 2	0	0	0	3908000	0	0	3097200	2054100	2503800	0	0	0	1	1	+inf	0	1	1
Q9BTY2	1	Plasma alpha-L-fucosidase	0	0	4335800	3912700	0	0	0	3815900	0	7884100	6195600	4507100	1	1	1	1	1	1
P42025	1	Beta-centractin	6591000	6723700	6458300	3920400	5204150	6487900	4050900	5884800	8690000	2571500	2191000	6214200	0.789584	0.820577	0.941976	0.982307	0.555136	0.161435
Q9NVD7	2	Alpha-parvin	5146200	3965400	4334200	3924400	3612200	3638800	6105500	4216400	4316500	4201550	4371100	4032000	0.831144	0.366697	1.0887	0.880405	0.937441	0.937637
P43034	1	Platelet-activating factor acetylhydrolase IB subunit alpha	3060400	3391000	2069700	3924500	1615200	2769850	4099800	2926300	2539800	0	3706900	0	0.975173	0.966663	1.12261	0.904061	1	1
Q9GZT8	2	NIF3-like protein 1	6981500	6972700	7453400	3934900	7382300	7815600	6461500	8440400	10101000	4840500	7587100	7211800	0.893739	0.872461	1.16795	0.904852	0.917403	0.955284
Q53T59	1	HCLS1-binding protein 3	4985700	3946700	5002400	3952200	0	0	0	5690200	0	0	0	2953900	1	1	1	1	1	1
Q99426	1	Tubulin-folding cofactor B	4948200	5042100	5162200	3963300	3475000	2986700	4742500	6008700	4127800	13449000	5721200	3983300	0.688005	0.536118	0.98195	0.999471	1.52803	0.722051
Q6PIU2	3	Neutral cholesterol ester hydrolase 1	4682000	5551200	3757400	3967700	5679100	7390500	6541100	5751000	6538700	22944000	4240500	4517900	1.21777	0.97277	1.34596	0.881003	2.26598	0.64666
P19388	3	DNA-directed RNA polymerases I, II, and III subunit RPABC1	4465100	5618600	3971800	3995100	4328950	4662800	3018100	3230400	4006700	0	0	3400000	0.923969	0.817071	0.729622	0.0766212	1	1
Q8TBC4	3	NEDD8-activating enzyme E1 catalytic subunit	4280600	4457800	4103400	3999900	5338400	4742700	11369400	6982200	4387200	5766400	5461100	6071700	1.0965	0.973789	1.77069	0.148967	1.3471	0.50554
P31350	2	Ribonucleoside-diphosphate reductase subunit M2	3478100	3766800	2756500	4013600	3865100	3716600	6681500	3714100	10395600	0	3956900	0	1.15937	0.820335	2.07883	0.0942852	1	1
Q8WW59	2	SPRY domain-containing protein 4	3615500	6913000	4715200	4032000	7641000	9194800	5734300	10896000	5161700	13942000	7466600	4320100	1.36895	0.852489	1.42957	0.796029	1.68783	0.631224
O95400	1	CD2 antigen cytoplasmic tail-binding protein 2	1437300	1671200	1321000	4042800	0	0	2310700	0	0	0	0	0	1	1	1	1	-inf	0
P46734;P52564	4;2	Dual specificity mitogen-activated protein kinase kinase 3;Dual specificity mitogen-activated protein kinase kinase 6	5313000	3935800	3118600	4050700	4381000	3945100	4313700	3426900	3276600	3676100	3842600	3509600	1.00076	0.997562	0.890826	0.86356	0.891723	0.888609
Q15942	3	Zyxin	5998700	4500200	3984400	4056600	3818100	2605000	5737300	3653400	3062900	5992000	4092600	10775000	0.723571	0.643098	0.859859	0.918803	1.44025	0.698979
P21912	4	Succinate dehydrogenase [ubiquinone] iron-sulfur subunit, mitochondrial	3030800	3440400	3700700	4072200	3447800	6203000	8052600	3579200	4473400	10667000	4799900	4194400	1.34911	0.799705	1.5833	0.559756	1.9329	0.291825
Q9Y606	1	tRNA pseudouridine synthase A, mitochondrial	0	0	2942500	4087600	3592950	3098300	0	0	2365600	0	0	2826000	1	1	1	1	1	1
Q96FC7	2	Phytanoyl-CoA hydroxylase-interacting protein-like	3846100	3382800	3900200	4087600	3202200	3560500	5566000	3505000	5195300	3352950	3283200	3422700	0.974949	0.994745	1.28189	0.281211	0.903833	0.834557
Q15025	1	TNFAIP3-interacting protein 1	5719000	3538000	3886000	4094400	5605500	2385300	8477200	5507700	2969500	4019850	4526500	3513200	0.919516	0.976854	1.28999	0.920516	0.917564	0.995431
Q9UKN8	2	General transcription factor 3C polypeptide 4	3127300	954150	2040725	4100500	0	0	2529000	5568400	3039400	0	0	4145700	1	1	1.81909	0.197607	1	1
O76021	2	Ribosomal L1 domain-containing protein 1	3136500	3438200	2834800	4106800	3801900	4411700	2898900	2769100	6824700	2875000	3831100	4948400	1.30936	0.684814	1.32767	0.848669	1.23859	0.851868
Q53GS9	2	U4/U6.U5 tri-snRNP-associated protein 2	3346400	2674200	3387000	4108000	3841550	3575100	3441200	3827500	3418100	3241050	3103200	3378900	1.22504	0.0654378	1.13598	0.293407	1.03354	0.942713
Q7L0Y3	4	Mitochondrial ribonuclease P protein 1	5510150	5375300	5645000	4120500	5391300	3894500	4503400	4922900	5057900	3762700	4423900	5085100	0.811006	0.189796	0.876213	0.552607	0.802864	0.17147
P19022	2	Cadherin-2	4452600	3586800	2439000	4123000	4713700	5304400	5880900	12325500	6444600	4905700	4449850	3994000	1.34955	0.482118	2.35255	0.0212763	1.27401	0.622064
O95347	2	Structural maintenance of chromosomes protein 2	4645350	4446900	4843800	4127550	4186000	4069100	4363300	4588800	4442100	0	0	3999900	0.888534	0.00702699	0.961119	0.312632	1	1
P10620	3	Microsomal glutathione S-transferase 1	4369900	5204600	5250700	4140700	6054400	5769900	19970000	25473100	5503100	21963000	8508300	6421400	1.07688	0.998791	3.43646	0.153283	2.48851	0.35688
O95684	3	FGFR1 oncogene partner	5375100	5075200	3943000	4155400	6203500	3700000	11292000	5572500	5125400	4704450	5101200	4307700	0.976767	0.997739	1.52779	0.407195	0.98055	0.999917
Q6PKG0	7;1	La-related protein 1	12169000	9500500	5114500	4157300	6304600	5997100	4698200	5458000	10148000	4446000	4710700	4181300	0.614509	0.398302	0.758072	0.73641	0.497984	0.153867
Q96GW9	3	Methionine--tRNA ligase, mitochondrial	3537800	2295400	4973400	4157900	7215800	2054000	2917400	2496400	2500600	2329300	3613300	2537100	1.24255	0.969334	0.732367	0.837476	0.784678	0.906672
Q9NS69	2	Mitochondrial import receptor subunit TOM22 homolog	5321500	5291600	2834600	4168400	8662700	10322000	8258300	3649800	4668000	16825000	4962200	8748400	1.72171	0.57767	1.23263	0.96033	2.27069	0.302451
Q6NUQ4	2	Transmembrane protein 214	9590800	3203200	3860500	4179400	3797700	2598100	3373300	5601200	2227900	0	0	0	0.634976	0.632664	0.672635	0.643128	-inf	0
Q6P2E9	5	Enhancer of mRNA-decapping protein 4	4916700	5794800	4020100	4206700	3438200	2669700	6488100	9849500	3361400	0	0	6326100	0.700168	0.470708	1.33719	0.760199	1	1
P49406	2	39S ribosomal protein L19, mitochondrial	7790500	3644800	4198700	4209200	9678100	3963600	3820400	6024800	4563400	4314000	5947100	2680900	1.1418	0.988563	0.92162	0.999132	0.827811	0.938917
Q14C86	3	GTPase-activating protein and VPS9 domain-containing protein 1	0	0	5737500	4215750	4590200	3841300	3023400	4829100	3445400	0	0	0	1	1	1	1	1	1
Q9BT22;Q6GMV1	2;1	Chitobiosyldiphosphodolichol beta-mannosyltransferase;Putative glycosyltransferase ALG1-like	5582400	5190700	5094500	4222700	4197700	4679200	3733000	3408200	2564300	4130550	4197400	4063700	0.825556	0.195679	0.611655	0.00175539	0.78094	0.0814503
Q13405	1	39S ribosomal protein L49, mitochondrial	4591900	3334600	3911800	4235200	4347000	4123400	4790400	5087000	5584100	4485700	2591300	4404600	1.07326	0.947264	1.30606	0.314436	0.969869	0.983401
Q8WXH0	2	Nesprin-2	4133500	3099000	3616250	4238000	4096300	4167150	6501100	4243700	2257400	2115900	2534300	2623600	1.15234	0.914095	1.1985	0.971856	0.670474	0.371183
Q9NX63	2	MICOS complex subunit MIC19	0	0	0	4238250	5338700	3137800	4669100	0	0	5823100	5145300	3589100	+inf	0	1	1	+inf	0
P00403	2	Cytochrome c oxidase subunit 2	5723000	11065000	3379300	4240500	6339700	11309000	10730000	3247100	8584500	32397000	3444300	8855800	1.08538	0.997344	1.11872	0.997694	2.21632	0.839123
P54619	3	5-AMP-activated protein kinase subunit gamma-1	3660300	4402000	3630600	4244600	4429400	4614200	3626500	2654400	2930500	1670500	2671800	3673100	1.13643	0.88388	0.787777	0.563093	0.685493	0.16649
Q99615	5	DnaJ homolog subfamily C member 7	4962900	4864000	6251000	4250800	1919700	5907100	3457300	4621100	3115400	2683200	2752900	2613500	0.751193	0.489864	0.696223	0.511748	0.500662	0.106152
Q5R3I4	2	Tetratricopeptide repeat protein 38	2888700	5928700	5465700	4252700	4242450	4232200	2753500	5679800	5738300	4227250	3912700	4541800	0.891078	0.991201	0.992194	0.999919	0.887885	0.98899
P00966	2	Argininosuccinate synthase	3136400	3868400	3078000	4257900	3892800	4819500	3826200	4322500	3450400	0	0	4051400	1.28637	0.0814627	1.15038	0.358309	1	1
O15305	2	Phosphomannomutase 2	11151000	7812000	5134700	4265500	7006100	8104000	8395100	9606700	7496900	2802400	7045500	4894500	0.804044	0.889599	1.05814	0.984248	0.611776	0.348774
O43681	3	ATPase ASNA1	5682400	6545700	4819100	4266200	5469000	6474900	4538900	7744300	6855900	6186200	7031800	5340600	0.950895	0.985003	1.12271	0.930734	1.08866	0.951526
Q92575	1	UBX domain-containing protein 4	2978100	4219800	3618600	4307900	3418000	4183500	3943000	5127800	5515400	7304900	3531000	4816400	1.10104	0.946688	1.34851	0.431897	1.44708	0.344655
O00159	2	Unconventional myosin-Ic	4544100	3296600	3920350	4318700	3299600	2280500	5596100	2511600	2603300	0	0	2467900	0.84166	0.758768	0.910718	0.835722	1	1
Q68CZ2	2	Tensin-3	2745200	2608100	2654800	4323600	0	0	2453300	2483700	1678000	0	0	1481400	1	1	0.826039	0.185946	1	1
P11217	1	Glycogen phosphorylase, muscle form	0	0	0	4345500	2399600	3372550	0	6508400	0	0	4914200	0	+inf	0	1	1	1	1
Q32MZ4	6	Leucine-rich repeat flightless-interacting protein 1	2381700	5069100	5402400	4350000	3148500	3230700	4036900	5104500	6055000	4307500	3536400	5078600	0.834749	0.939656	1.1823	0.782635	1.00539	0.994166
P83916	2	Chromobox protein homolog 1	2847500	3653200	3809300	4355300	2419300	3354500	6998800	3379400	5852700	4083050	4745500	3420600	0.982454	0.99791	1.57429	0.291733	1.18808	0.856895
P35080	2	Profilin-2	3377300	6304100	7133000	4356800	4410900	7307200	7062800	7483000	3905800	1969100	5055700	6672500	0.95602	0.999853	1.09737	0.991515	0.814617	0.869468
Q9NX46	2	Poly(ADP-ribose) glycohydrolase ARH3	5084000	3702400	3080500	4359900	3658900	2957900	3622200	5687800	2953200	3410300	4852900	3873200	0.924985	0.985609	1.0334	0.999806	1.02271	0.998266
Q09666	1	Neuroblast differentiation-associated protein AHNAK	5979600	1934800	2774100	4378700	3284300	2189900	3169500	3116600	2898200	0	0	0	0.921823	0.999783	0.859269	0.99214	-inf	0
Q12797	3	Aspartyl/asparaginyl beta-hydroxylase	2802100	2137500	4201900	4392700	4416250	4439800	3810400	4155500	5653800	6657800	4727450	2797100	1.4493	0.383441	1.48988	0.35983	1.55142	0.369928
Q9UEW8	2	STE20/SPS1-related proline-alanine-rich protein kinase	3670500	4877300	4832100	4401300	3920150	3439000	6269500	6215400	4005700	0	0	4878000	0.878964	0.708148	1.23249	0.456947	1	1
P60510	2	Serine/threonine-protein phosphatase 4 catalytic subunit	3319100	6108000	7017200	4408300	5756500	6964400	5411900	6415800	3911300	5493150	4890600	6095700	1.04165	0.986587	0.95711	0.999861	1.00214	0.99622
Q7Z7H5	1	Transmembrane emp24 domain-containing protein 4	5223500	4584700	5620800	4408600	3333400	3871000	7040500	2858800	3472400	14311000	8758550	3206100	0.752674	0.866279	0.86666	0.933822	1.703	0.766357
Q9Y6D5	3	Brefeldin A-inhibited guanine nucleotide-exchange protein 2	2372800	2329100	3930600	4411400	3288950	2166500	3629000	1213200	1846300	0	0	2075600	1.14299	0.931173	0.774805	0.624551	1	1
P33121	5	Long-chain-fatty-acid--CoA ligase 1	7166300	3809800	3525800	4417200	5958300	3772200	2679500	3909700	6589200	0	0	4080400	0.975576	0.999358	0.908736	0.929115	1	1
Q8IX12	3	Cell division cycle and apoptosis regulator protein 1	2666700	1056600	1331100	4424100	2641990	859880	1498500	1215500	2714000	1041650	1197200	886100	1.56813	0.871248	1.07392	0.996348	0.618263	0.785901
O14617	4	AP-3 complex subunit delta-1	5543500	4627400	3662700	4427600	3115700	2441400	3087500	4497500	1686700	2365000	2001400	1430000	0.721772	0.610997	0.67023	0.381352	0.419009	0.04835
P48728	1	Aminomethyltransferase, mitochondrial	5869500	4642550	3415600	4431200	3463300	2495400	3411500	1743000	1668500	4739600	3655700	2571800	0.745991	0.68267	0.489889	0.0823094	0.787434	0.786539
P05166	5	Propionyl-CoA carboxylase beta chain, mitochondrial	6601600	3888000	6227400	4433500	8992000	6165200	3272400	5129800	3641600	20551000	13894000	7237000	1.1719	0.962102	0.720452	0.718517	2.49339	0.0837487
O43708	1	Maleylacetoacetate isomerase	2313650	3085800	1541500	4434600	3768200	3101800	2406600	2141400	2190400	2171900	2113900	2055900	1.62868	0.0515217	0.970818	0.999945	0.913665	0.988342
Q9H444	2	Charged multivesicular body protein 4b	4382700	5757300	4595300	4460100	3108600	4321000	3520700	4481700	5617300	4416000	4119300	4274600	0.806886	0.441582	0.924291	0.915669	0.869334	0.77813
Q9Y3A3	2	MOB-like protein phocein	3531800	5465600	4064300	4462300	5253600	4857950	4211400	7916300	3974000	0	0	4864300	1.11577	0.832586	1.23274	0.703468	1	1
P10155	4	60 kDa SS-A/Ro ribonucleoprotein	6271200	5658500	4666800	4467100	4805100	4556600	3673000	4699700	5134500	0	0	4072100	0.833236	0.315354	0.813858	0.218477	1	1
Q8N475;Q6MZW2	2;1	Follistatin-related protein 5;Follistatin-related protein 4	7331500	5136000	2940500	4488600	7615800	6052200	0	5658100	0	0	5688700	0	1.17839	0.534239	1	1	1	1
Q969S3	2	Zinc finger protein 622	4439200	6081300	5299200	4490800	63787000	9293300	6230200	4414800	5462500	10697000	12805000	10210000	4.90345	0.378687	1.01819	0.999991	2.13101	0.56933
Q14197	1	Peptidyl-tRNA hydrolase ICT1, mitochondrial	5885500	2870900	3797000	4513300	0	0	7255100	3055200	4199900	0	0	0	1	1	1.15588	0.724212	-inf	0
Q6UB35	5	Monofunctional C1-tetrahydrofolate synthase, mitochondrial	4132000	4381100	4750000	4518000	2473500	6281200	4902000	4505100	4094800	3225200	4192000	4901500	1.00072	0.988622	1.018	0.999818	0.928795	0.976689
Q92794	2	Histone acetyltransferase KAT6A	0	0	0	4518100	2005700	1406500	0	1274300	0	2997000	0	0	+inf	0	1	1	1	1
P20020;P23634	5;4;2;1	Plasma membrane calcium-transporting ATPase 1;Plasma membrane calcium-transporting ATPase 4	4765800	4657400	5198000	4522400	5117100	6216200	7531300	9761200	9153600	16588000	7450000	7474800	1.08443	0.9838	1.80875	0.0853287	2.15528	0.0417412
Q9UBC2	4	Epidermal growth factor receptor substrate 15-like 1	4539600	3998100	3973800	4533500	4009800	3958400	4289800	5317400	4838700	0	0	3866900	0.999217	0.999936	1.15461	0.195208	1	1
P62306	2	Small nuclear ribonucleoprotein F	8638100	3821500	5271800	4537200	9853900	9603500	7514100	7253600	8754300	2146900	6176500	7753500	1.35323	0.851109	1.32657	0.806726	0.906691	0.964003
Q9Y2R0	1	Cytochrome c oxidase assembly factor 3 homolog, mitochondrial	4433800	0	0	4544700	0	0	0	3724200	0	9164700	6285100	3405500	1	1	1	1	1	1
Q9NNW7	4	Thioredoxin reductase 2, mitochondrial	4716200	3475300	2174100	4556900	2175300	2853900	2998800	6896900	3898100	11972000	2737200	3379500	0.924799	0.997796	1.33073	0.918603	1.74507	0.815892
Q8IYT4	1	Katanin p60 ATPase-containing subunit A-like 2	13536500	14154000	12919000	4557000	9836000	15115000	26593600	9860600	16733000	5400000	9793000	14186000	0.726628	0.674909	1.30972	0.955479	0.723451	0.724657
O60784	3	Target of Myb protein 1	6076200	5448000	5025900	4566300	4652150	4738000	5323600	5941000	6630100	5119300	5802400	4436200	0.843285	0.242702	1.08124	0.779697	0.927964	0.776017
Q99961	3;1	Endophilin-A2	5177500	6107100	5633200	4575800	4263400	3951000	4867800	6636100	6212600	5308500	4785600	4262700	0.75602	0.0636313	1.04721	0.971316	0.848621	0.339314
O00567	2	Nucleolar protein 56	2633400	2193100	2035200	4577100	0	0	2376100	2494400	3237200	2243000	2146400	2339600	1	1	1.18159	0.31716	0.980661	0.989452
P02655	2	Apolipoprotein C-II;Proapolipoprotein C-II	2565200	5053600	1770700	4586400	3346350	2106300	4130800	4043300	4730000	9665700	3298400	2449100	1.06918	0.991337	1.37431	0.739171	1.64154	0.744412
O75506	2	Heat shock factor-binding protein 1	7408150	8897900	5918400	4594300	4459300	4324300	6302400	10080000	7585800	0	0	4215800	0.601945	0.035991	1.07846	0.884923	1	1
Q9Y570	3	Protein phosphatase methylesterase 1	2833900	6875400	7268600	4606000	6400700	5720800	4290700	5909300	7466400	7340200	6725000	7955400	0.985251	0.995484	1.04055	0.980231	1.29702	0.570806
P46952	3	3-hydroxyanthranilate 3,4-dioxygenase	5854700	4908400	4340900	4610600	4890750	5170900	8396800	6690600	3478100	4326350	4493800	4158900	0.971415	0.999434	1.22918	0.872994	0.859312	0.883444
Q92947	3	Glutaryl-CoA dehydrogenase, mitochondrial	4527100	3778400	3040600	4620000	4454700	4624200	2863300	3752400	6615700	3104600	4095600	4237400	1.20737	0.762921	1.16616	0.954851	1.00806	0.999926
Q9BRJ2	2	39S ribosomal protein L45, mitochondrial	3568300	2188800	2878550	4624200	3400800	2177400	0	0	0	0	0	1852300	1.18143	0.618769	-inf	0	1	1
P40855	5	Peroxisomal biogenesis factor 19	6500200	3744900	5969400	4626300	6475300	5333000	5592700	4781000	2411900	5243100	4554600	5931600	1.01357	0.999068	0.788529	0.673022	0.970076	0.999982
O43464	3	Serine protease HTRA2, mitochondrial	4997000	5626600	4501800	4629500	4435600	4241700	5242500	4652000	5261600	7605100	5729100	4517500	0.879765	0.736149	1.00203	0.999979	1.18025	0.632265
Q16775	3	Hydroxyacylglutathione hydrolase, mitochondrial	4805600	5568000	3696300	4636900	3822300	7870400	3966000	2959600	6330300	5440100	6017550	6595000	1.16061	0.960962	0.942146	0.976732	1.28307	0.702557
Q9HCE6	1	Rho guanine nucleotide exchange factor 10-like protein	1615600	0	0	4637700	0	0	926820	1647080	720260	0	0	0	1	1	1	1	1	1
P61769	1	Beta-2-microglobulin;Beta-2-microglobulin form pI 5.3	4327900	3276200	3911100	4638100	2517000	3412500	6181700	4924800	5842300	10350000	3039800	3963300	0.917709	0.981978	1.47186	0.592392	1.50697	0.806371
Q9UIA9	5	Exportin-7	4906000	4977000	3902800	4646900	4977300	3563300	4615300	6121300	3661700	3282950	3973500	2592400	0.9566	0.990402	1.04443	0.998212	0.71442	0.2307
Q9H0A0	2	N-acetyltransferase 10	5545900	4474100	5822200	4659100	4922950	5186800	0	0	0	0	4747000	0	0.932247	0.496514	-inf	0	1	1
P78310	3	Coxsackievirus and adenovirus receptor	5679300	2646800	4041400	4659800	3319700	6237200	7249500	4762200	7021700	14474000	3641600	5961400	1.14952	0.972545	1.53899	0.603574	1.9468	0.474942
P23786	4	Carnitine O-palmitoyltransferase 2, mitochondrial	2296350	2740700	1852000	4664700	3390050	2115400	1476100	1444900	2921000	5486400	2438700	2067500	1.47628	0.707945	0.848012	0.914579	1.4505	0.810765
Q9UI12	2	V-type proton ATPase subunit H	5012000	4048200	4384800	4666300	4401400	3779400	5192200	3307100	3827800	5179800	3537800	3347500	0.95553	0.989359	0.916854	0.902612	0.897367	0.83785
O00273	2	DNA fragmentation factor subunit alpha	5432200	5849200	5908600	4687300	5488100	6011800	5677600	6764200	5254900	4546850	4711500	4382200	0.941664	0.836991	1.02948	0.988786	0.793517	0.0682026
Q8WTV0	2	Scavenger receptor class B member 1	6051900	5942600	5398200	4694600	6693300	6075300	5205000	8120100	10606000	14899000	7209700	6649700	1.00405	0.999995	1.37593	0.681458	1.65348	0.355354
Q969Z0	4	Protein TBRG4	3009600	2703600	3985800	4694900	4584800	2759100	3777400	3104400	2650100	2704800	2938600	2471000	1.24124	0.643514	0.982771	0.999763	0.836622	0.756507
P15586	3	N-acetylglucosamine-6-sulfatase	6012900	5163300	5383500	4698300	4742700	4421300	4922900	5570200	5506800	12643000	5987400	5451400	0.837111	0.8003	0.966195	0.997941	1.45424	0.451441
Q16878	1	Cysteine dioxygenase type 1	2789400	25070000	7095700	4706300	3272300	9424000	4299000	10623000	18370000	7716100	6304500	9127700	0.497856	0.895537	0.952422	0.990131	0.66223	0.999902
Q9UJA5	4	tRNA (adenine(58)-N(1))-methyltransferase non-catalytic subunit TRM6	5638250	5473100	5803400	4740700	3873500	3554000	3805300	9980100	6594400	4400700	4897600	4435500	0.719384	0.422357	1.20485	0.947554	0.811942	0.75134
Q9UBQ0	2	Vacuolar protein sorting-associated protein 29	2460800	8435000	7898700	4742200	6662000	8988600	7898600	4858800	9124000	6629800	7430000	5829600	1.08504	0.948378	1.16424	0.879539	1.05826	0.945473
P35250	2	Replication factor C subunit 2	4253400	2017100	3282400	4744700	0	0	4085400	2540100	3002100	0	0	3171600	1	1	1.00782	0.902952	1	1
Q15125	1	3-beta-hydroxysteroid-Delta(8),Delta(7)-isomerase	3283500	1333200	2641300	4776200	1311100	1966100	3704300	960860	1538000	4322300	964590	1144100	1.10959	0.999978	0.854665	0.966798	0.886055	0.947065
Q02978	4	Mitochondrial 2-oxoglutarate/malate carrier protein	4567100	4420900	2659300	4782700	4465800	4209000	4174800	3097200	4099100	25242000	3507100	2257200	1.15542	0.988291	0.976286	1	2.6621	0.850464
P20810	2	Calpastatin	3738000	5581500	5203900	4788100	5127300	5466500	6701500	7118200	8455600	6956600	4299800	9613400	1.05911	0.982639	1.53375	0.191959	1.43698	0.400028
Q8NDI1	4	EH domain-binding protein 1	5052500	3801000	4905300	4806800	4505700	4204600	5065600	5186200	5231700	5062550	5855000	4270100	0.982433	0.999346	1.12535	0.574051	1.10385	0.734668
Q9UKS6	2	Protein kinase C and casein kinase substrate in neurons protein 3	5138700	2921300	4798100	4816100	0	0	0	4848300	0	0	0	0	1	1	1	1	-inf	0
Q8NHP8	2	Putative phospholipase B-like 2;Putative phospholipase B-like 2 32 kDa form;Putative phospholipase B-like 2 45 kDa form	5616800	2379000	2598100	4819100	3559700	3397900	5946700	3852600	9785600	7640200	3807700	3764900	1.11165	0.949755	1.8487	0.299319	1.436	0.659617
Q5JTV8	4	Torsin-1A-interacting protein 1	2826200	2072800	2404900	4838500	1845700	4087200	2965900	2719900	3064000	6719500	5371950	4024400	1.47475	0.589012	1.19796	0.86736	2.20647	0.0515567
P50579	4	Methionine aminopeptidase 2	4337100	4964200	3710000	4852200	4752150	4652100	3369900	4704300	4733600	0	0	4080600	1.0957	0.685618	0.98436	0.982146	1	1
P21980	3	Protein-glutamine gamma-glutamyltransferase 2	3806900	7337400	8171900	4867900	3734000	7719300	2608100	2349800	3305100	3464600	2728800	4200400	0.844949	0.915477	0.427776	0.0505547	0.538087	0.175511
P05556	7	Integrin beta-1	5515500	7007200	10643000	4867900	4608000	8912500	11854000	15867000	19856000	58565000	10603000	14431000	0.793777	0.943562	2.05377	0.389359	3.60874	0.164248
O95342	1	Bile salt export pump	3775900	1862600	2819250	4913400	3859450	2805500	4502000	8198000	3696000	11151000	5585400	2340900	1.36896	0.848005	1.93858	0.438056	2.2556	0.411707
Q8TEA8	2	D-tyrosyl-tRNA(Tyr) deacylase 1	7511400	7532100	6535500	4926500	7224600	8540100	8352700	11739000	13278000	6692800	9718700	12016000	0.958858	0.986391	1.5464	0.22092	1.31737	0.604413
P15927	4	Replication protein A 32 kDa subunit	4252200	10069000	7150200	4949600	6177500	6350600	5359400	7496100	6712700	6991450	6558900	7424000	0.813999	0.870649	0.911361	0.99639	0.976851	0.997865
Q08623	2	Pseudouridine-5-phosphatase	3791300	3599100	2983800	4961200	3438600	6699600	3316400	4314100	3266100	1528200	4435200	3270500	1.45548	0.614483	1.05036	0.998198	0.890083	0.879403
O75340	3	Programmed cell death protein 6	4929350	5916400	3942300	4976900	10142000	5289200	11525000	5664200	7163800	8348500	5899100	4877300	1.38004	0.708016	1.6468	0.337167	1.29327	0.780869
Q9H490	1	Phosphatidylinositol glycan anchor biosynthesis class U protein	0	2069200	0	4977300	3315100	1652900	5826900	1334800	1761100	5259500	4785600	1755100	1	1	1	1	1	1
Q8IZY2;O95477	2;1	ATP-binding cassette sub-family A member 7;ATP-binding cassette sub-family A member 1	6252900	3999000	3448200	4977600	7885400	3910100	5684600	4805100	2974800	7999400	5667700	2962100	1.2243	0.925187	0.982803	0.999902	1.2138	0.963427
Q9UI30	2	Multifunctional methyltransferase subunit TRM112-like protein	4560400	6616100	4781200	5008700	0	0	8265500	4223400	4220300	0	0	0	1	1	1.04709	0.979194	-inf	0
Q5JTJ3	1	Cytochrome c oxidase assembly factor 6 homolog	7704300	4545300	2803600	5012100	5639000	4377100	5476500	3766300	4756800	6069400	6915600	3247900	0.998339	0.992152	1	1	1.07837	0.978381
P49354	3	Protein farnesyltransferase/geranylgeranyltransferase type-1 subunit alpha	3914000	8962700	6247100	5012500	6420100	5264300	5786700	12338000	4861200	3812000	4716600	5546000	0.873095	0.98925	1.20195	0.944668	0.735973	0.786462
Q13616	5	Cullin-1	6927600	8428400	4504100	5016200	5513150	6010100	5293700	6557200	5007300	3303300	3562900	3043700	0.832798	0.748098	0.848848	0.799281	0.498985	0.00994129
Q9NZ08	2	Endoplasmic reticulum aminopeptidase 1	4590200	2919400	2299300	5020300	0	0	3269400	3611400	3147400	8616800	6062450	3508100	1	1	1.02236	0.971529	1.85417	0.152872
P26196	5	Probable ATP-dependent RNA helicase DDX6	8786000	9162700	10781000	5029500	12253000	8011700	7625900	9214500	10865000	7734850	7616100	7853600	0.88042	0.78678	0.964347	0.996305	0.807685	0.729674
O43491	6	Band 4.1-like protein 2	5067900	3895500	4968200	5040000	3418300	4581300	4316400	5372600	4684700	3657400	3251700	4063100	0.935973	0.928824	1.03173	0.991487	0.787576	0.278311
P13995	6	Bifunctional methylenetetrahydrofolate dehydrogenase/cyclohydrolase, mitochondrial;NAD-dependent methylenetetrahydrofolate dehydrogenase;Methenyltetrahydrofolate cyclohydrolase	5361800	5113400	5610200	5050300	2040600	11887000	3654300	5852600	7821100	4097600	3012400	7746900	1.17982	0.998014	1.07725	0.999899	0.923626	0.982808
Q13033	5	Striatin-3	5322200	5608800	5721900	5080900	6058450	7036000	6565400	5549100	5543900	0	0	5564700	1.09142	0.678257	1.06038	0.818814	1	1
Q96I24	3	Far upstream element-binding protein 3	4211400	3159100	5263700	5083900	4264450	3445000	6296400	3810100	2965700	0	0	3355800	1.0126	0.99545	1.03467	0.999724	1	1
O75140	2	DEP domain-containing protein 5	4707700	3755300	5660100	5087000	20051000	3025000	9914600	4980600	4934000	3966600	4423600	3509600	1.99411	0.829734	1.40403	0.904933	0.842577	0.982012
Q9Y5Z4	2	Heme-binding protein 2	5301400	6311800	5806600	5095400	5284100	5472800	7295700	7677400	6155900	5636000	6125600	5146400	0.910016	0.583895	1.21293	0.100078	0.97062	0.972981
P46459	5	Vesicle-fusing ATPase	4412500	5483400	5542200	5104400	2687700	6841200	5718100	4385000	3406000	3788050	3657800	3918300	0.947869	0.951754	0.875049	0.909722	0.736111	0.577098
P14923	2	Junction plakoglobin	3031100	2461000	3014200	5114000	0	0	6181600	0	0	3584200	3087400	2590600	1	1	1	1	1.08886	0.524226
O15143	2	Actin-related protein 2/3 complex subunit 1B	4397200	4748800	4580500	5114600	3427600	3532600	5526200	3935800	4154700	3992500	3503500	4635300	0.879671	0.699224	0.992001	0.998847	0.883787	0.762194
P47985;P0C7P4	2;1	Cytochrome b-c1 complex subunit Rieske, mitochondrial;Cytochrome b-c1 complex subunit 11;Putative cytochrome b-c1 complex subunit Rieske-like protein 1	4724100	4483700	4831600	5115500	8681250	12247000	5995700	11413900	5418200	32216000	9262900	6866800	1.85505	0.56357	1.62598	0.734753	3.44357	0.152124
Q8NFC6	2	Biorientation of chromosomes in cell division protein 1-like 1	5107600	2658900	6202400	5116100	4025400	5756300	6794400	3351300	3443100	4041500	4164500	4287500	1.0665	0.968566	0.97279	0.99968	0.89438	0.996845
P63279	2	SUMO-conjugating enzyme UBC9	3836600	11159000	5911600	5126400	8385700	11645000	3050400	6526800	9061400	0	0	9669500	1.20327	0.850626	0.891492	0.960119	1	1
Q9Y5S9	2	RNA-binding protein 8A	6197600	7107700	3762700	5133500	6527400	4452100	17418000	6721300	6968900	6765950	5808800	7723100	0.944047	0.999211	1.8226	0.293778	1.18923	0.883423
O43598	2	2-deoxynucleoside 5-phosphate N-hydrolase 1	4662100	6767100	4753800	5152800	3679300	5838300	10575000	6241100	7406100	3533000	7668400	6573300	0.906532	0.97268	1.49677	0.405929	1.09836	0.994746
Q9Y3B4	2	Splicing factor 3B subunit 6	4649000	9529900	5781400	5158000	6759000	8360000	8827900	7824500	10033000	5703500	5171100	6235900	1.01587	0.995611	1.33692	0.36541	0.857227	0.935656
Q9NP92	3	28S ribosomal protein S30, mitochondrial	3519000	4872600	3936700	5159900	3747700	4676000	4501400	2598600	3435400	0	0	3709100	1.10182	0.838345	0.85457	0.593072	1	1
P31153	4	S-adenosylmethionine synthase isoform type-2	6075300	10543000	11738000	5161200	6016500	9120100	5565300	13275000	19021000	2521200	10547000	10404000	0.715813	0.893247	1.3352	0.967747	0.82776	0.886652
O14841	3	5-oxoprolinase	8984800	7458800	5653100	5184900	5922800	7512200	5014500	5096700	7212300	7510950	6701100	8320800	0.842655	0.716472	0.783986	0.453274	1.01974	0.996142
Q96GG9;Q6PH85	2;1	DCN1-like protein 1;DCN1-like protein 2	5082400	3731400	3990300	5197600	4806850	4416100	3189200	4606100	5230500	4574750	4068700	5080800	1.12624	0.794197	1.01731	0.99998	1.07186	0.945261
P39748	2	Flap endonuclease 1	4722200	1587400	3333800	5198300	3537150	1876000	4818300	6038700	1220400	1400900	1256100	1111300	1.10038	0.995505	1.2524	0.994208	0.390765	0.340129
P62993	3	Growth factor receptor-bound protein 2	5204300	5952200	5171000	5222600	5128850	5035100	4530500	6166100	7025200	5037950	5161300	4914600	0.94237	0.934385	1.0854	0.898612	0.925668	0.867489
Q96A33	4	Coiled-coil domain-containing protein 47	13085000	3571000	5897300	5225200	5978500	5644800	11846000	5226000	11232000	10955000	9753800	8552600	0.747053	0.967935	1.25498	0.789615	1.29743	0.640074
P29144	4	Tripeptidyl-peptidase 2	5842300	7113900	4527200	5226000	6340600	7455200	9699600	8272100	7114800	6838600	4199400	5298000	1.08799	0.945388	1.43488	0.197148	0.934372	0.972543
Q9UL25	4	Ras-related protein Rab-21	4699700	4105500	5261200	5238400	4740400	7112100	5785200	4895800	7257600	9075400	7315500	5555600	1.21502	0.681906	1.27528	0.510528	1.56021	0.111068
Q9Y6G9	1	Cytoplasmic dynein 1 light intermediate chain 1	4817500	5130700	4718700	5238800	2040300	9641300	3574800	1875700	2560900	1978300	4615400	3064800	1.15365	0.999527	0.546223	0.405559	0.658524	0.626718
Q9BTZ2	3;1;1	Dehydrogenase/reductase SDR family member 4	8519100	8208900	9616200	5243000	1873800	10038000	8586700	7749900	8399300	16423000	6907600	10190000	0.651179	0.411063	0.938951	0.998477	1.27241	0.965184
P35579	8;2;1	Myosin-9	12415000	2702000	2758100	5250000	3382700	4528500	6603200	3710900	16248000	866750	2062300	6716100	0.736287	0.999845	1.48598	0.867845	0.539586	0.715584
P49792	2	E3 SUMO-protein ligase RanBP2	3328600	1059700	1750300	5262300	3145700	1029100	5930100	1261500	777570	0	0	0	1.53734	0.878892	1.29821	0.999546	-inf	0
O15511	1	Actin-related protein 2/3 complex subunit 5	5563950	5051000	6076900	5264700	0	0	7410100	6813300	7803200	4025900	5947500	4986700	1	1	1.3196	0.0891752	0.896252	0.539729
O76031	6	ATP-dependent Clp protease ATP-binding subunit clpX-like, mitochondrial	3723000	4686300	4806300	5284300	1657800	4669000	4364800	4457000	4388400	3921700	1927400	3235200	0.87859	0.860049	0.999591	0.999997	0.687392	0.563184
Q14240	3	Eukaryotic initiation factor 4A-II;Eukaryotic initiation factor 4A-II, N-terminally processed	15407000	9287000	4608700	5300900	5072900	7402600	8121700	7800300	7950700	0	0	8291400	0.606647	0.434749	0.814693	0.952798	1	1
O43795;Q9UBC5	2;1	Unconventional myosin-Ib;Unconventional myosin-Ia	3851600	2973900	3273100	5313600	3029000	4643900	5763700	3284400	3127000	0	0	5327600	1.28597	0.579335	1.20562	0.777381	1	1
Q14790	2	Caspase-8;Caspase-8 subunit p18;Caspase-8 subunit p10	3898900	3843600	4144400	5322000	7407500	3724100	5576400	5107900	2502300	6661800	4958950	3256100	1.38418	0.723642	1.10934	0.998137	1.25153	0.903977
Q08AH3	1	Acyl-coenzyme A synthetase ACSM2A, mitochondrial	3255900	1519300	2387600	5327100	5205700	2106100	0	0	0	3085200	3819700	2350700	1.76452	0.308152	-inf	0	1.29218	0.680157
Q9H9B4	3	Sideroflexin-1	5780800	4037500	2284100	5328700	4580950	3833200	7692000	2063300	1724200	22582000	1917000	2387700	1.13555	0.992107	0.948531	0.987055	2.2216	0.987322
Q92504	2	Zinc transporter SLC39A7	8105700	4630150	1154600	5339500	2070700	1625200	1828400	1387100	1364600	2820900	2045600	1270300	0.650476	0.938297	0.32973	0.412405	0.4418	0.671305
P07307	1	Asialoglycoprotein receptor 2	4423100	4750100	4293600	5359500	0	0	5542800	3988900	5601900	10813000	3876600	4061300	1	1	1.12377	0.929748	1.39238	0.754284
Q8NF37	2	Lysophosphatidylcholine acyltransferase 1	3920550	3915700	3925400	5377500	4211000	3044500	6268200	3860900	2407300	5703700	4904000	3177600	1.07408	0.997998	1.06587	0.999968	1.17205	0.956802
Q9Y4P1	3	Cysteine protease ATG4B	4138200	6117900	6610500	5385200	0	0	5464000	4424700	3844500	0	0	0	1	1	0.814225	0.330985	-inf	0
Q10471	1	Polypeptide N-acetylgalactosaminyltransferase 2;Polypeptide N-acetylgalactosaminyltransferase 2 soluble form	3528300	3746100	3963900	5385700	4030000	2674300	5270300	0	0	6941600	4681600	2421600	1.07579	0.992981	1	1	1.24973	0.896593
Q6GMV2	3	SET and MYND domain-containing protein 5	3843600	5491400	6675000	5392200	4882400	2876500	4027000	3510600	5294200	3494400	3854800	3134000	0.82143	0.743102	0.801487	0.732683	0.654791	0.270848
Q96HC4	4	PDZ and LIM domain protein 5	5890800	6408700	5259300	5399900	5039250	4678600	3925600	4669700	5590400	3986100	2936800	5035400	0.860979	0.726694	0.807897	0.448012	0.681043	0.0798837
Q9H4M9	2	EH domain-containing protein 1	8404550	12261000	4548100	5405000	5890750	6376500	5571600	6653400	11167000	0	0	6434600	0.7009	0.631723	0.927751	0.989129	1	1
Q96PK6	2	RNA-binding protein 14	6723100	2934700	2560100	5406000	3660400	1914800	7013600	9562400	2548800	0	0	0	0.89878	0.978119	1.56531	0.6878	-inf	0
P15104	1	Glutamine synthetase	3885300	7217800	4320800	5406800	4395900	3385000	5871200	2759800	3993500	0	0	2477000	0.855017	0.863555	0.818502	0.716576	1	1
Q6P5W5	1	Zinc transporter ZIP4	4508400	3327900	2147400	5414500	3555100	1695700	6139000	0	0	6554100	4559150	2564200	1.06827	0.999934	1	1	1.36998	0.75705
Q9HCN8	3	Stromal cell-derived factor 2-like protein 1	4646600	4079600	4156000	5427700	3510700	4827800	7603900	3657300	3861400	15267000	3563100	5447400	1.06862	0.998863	1.17391	0.991215	1.88458	0.630643
P13797	6;1	Plastin-3	6771700	3311100	4405600	5427800	2063600	5478600	7787700	3525000	4459000	3495400	3265800	7124500	0.895199	0.970617	1.08857	0.997103	0.958401	0.997833
Q9Y2W1	4	Thyroid hormone receptor-associated protein 3	7379200	2725700	3029100	5430100	3405050	1380000	4353100	4256100	4173000	2019300	1622700	3271700	0.777764	0.876923	0.973215	0.996768	0.526397	0.488176
Q92506	3	Estradiol 17-beta-dehydrogenase 8	8305000	3285200	3467900	5457900	3833300	3621700	4085500	3156200	4104900	7244900	4406100	3496900	0.857538	0.993249	0.753521	0.900546	1.00596	0.997172
Q9UMS0	3	NFU1 iron-sulfur cluster scaffold homolog, mitochondrial	4471300	8558900	5398400	5483500	8038300	7180400	7295700	9377600	4767200	16139000	5391400	7788400	1.12337	0.966167	1.16344	0.959119	1.59094	0.601555
Q14694	1	Ubiquitin carboxyl-terminal hydrolase 10	4294900	4815300	3774500	5485800	5391700	3375100	3973600	6007700	2809200	4387950	5029600	3746300	1.10616	0.977557	0.992689	0.994451	1.02167	0.999691
Q16643	3	Drebrin	4422700	4701000	4430700	5509400	3983800	4382100	6354900	3695000	4711800	4758800	4196500	2974100	1.02367	0.999738	1.08907	0.981253	0.880113	0.810108
Q9Y6C9	5	Mitochondrial carrier homolog 2	4330100	4877700	5594500	5520000	6298200	7636500	7849300	12081100	4231800	17645000	4506600	8719100	1.3143	0.876283	1.63233	0.685407	2.08553	0.416186
P07384	5	Calpain-1 catalytic subunit	7425900	6987200	6285400	5553900	7707000	5055700	7499300	9286300	6285700	6730900	8423000	6596800	0.884924	0.755165	1.11464	0.88809	1.05083	0.986314
P18858	2	DNA ligase 1	6492400	4382200	4950500	5579900	2747900	5035700	4504800	4496400	9001200	1921600	2460400	2184000	0.84445	0.845769	1.13759	0.984215	0.41491	0.0310261
Q08379	6	Golgin subfamily A member 2	6607400	4240000	5376300	5593600	5635600	4405200	6388300	5097700	4301700	4608100	4111300	5104900	0.963677	0.997301	0.973126	0.998076	0.852105	0.730072
Q16650	1	T-box brain protein 1	6459600	7982200	7616300	5598600	13513000	7262700	7813500	10003000	6141700	3108800	7210700	6749400	1.19567	0.978568	1.08614	0.995191	0.773816	0.696012
O43813	2	LanC-like protein 1	6217300	8631000	5308400	5624700	4753300	6338000	5136000	5870400	7635800	4812150	4211300	5413000	0.829302	0.678261	0.924864	0.964344	0.716211	0.234477
Q9Y6X4	5	Soluble lamin-associated protein of 75 kDa	7059000	6158000	4187300	5655000	4163900	3944200	4443700	4328500	5820200	5194150	6495300	3893000	0.790787	0.634152	0.838436	0.815678	0.895322	0.932274
Q9UNS2	5	COP9 signalosome complex subunit 3	9426100	4003600	5492000	5668100	7112900	4459400	5404300	3364500	6092400	4267600	4261200	5631900	0.911144	0.997288	0.785405	0.831979	0.748384	0.779603
P84243;Q71DI3;Q16695;P68431	3;2;2;2;1	Histone H3.3;Histone H3.2;Histone H3.1t;Histone H3.1	29299000	27786000	28542500	5676900	18681000	39477000	35749000	64115000	28366000	252670000	142744500	32819000	0.745495	0.788065	1.49753	0.940889	5.00112	0.218841
Q99439	3	Calponin-2	5109800	9139400	9511000	5682850	7450400	3915300	7609700	7529900	6230200	8576850	10922000	6231700	0.717526	0.517383	0.899395	0.988172	1.08293	0.977501
P54802	2	Alpha-N-acetylglucosaminidase;Alpha-N-acetylglucosaminidase 82 kDa form;Alpha-N-acetylglucosaminidase 77 kDa form	3717700	2935800	3317200	5714600	3854900	2534700	6012900	3990200	2507600	10324000	2427400	4309500	1.21398	0.981142	1.25475	0.970395	1.7111	0.785444
P50995	5	Annexin A11	6203600	4902200	4611200	5750200	6198100	8658300	14817000	7508600	15843000	33344000	6928800	9806200	1.3111	0.905515	2.42849	0.216754	3.1863	0.162359
O60493	2	Sorting nexin-3	2763900	10049000	7508900	5756800	2358100	7288100	7150000	7197800	7756400	5283950	6169300	4398600	0.757955	0.908022	1.08771	0.936173	0.780042	0.986317
O00161	3	Synaptosomal-associated protein 23	8601100	4990500	4965500	5759200	5147000	7800500	8533300	5284600	12232000	22258000	4948600	4354200	1.00806	0.999906	1.40377	0.884412	1.70074	0.923318
Q8IZ83	2	Aldehyde dehydrogenase family 16 member A1	4174500	3683000	4170000	5781200	4871900	3962600	0	0	0	4788200	3175100	3981650	1.21519	0.417726	-inf	0	0.993137	0.989157
P62308;A8MWD9	2;2	Small nuclear ribonucleoprotein G;Putative small nuclear ribonucleoprotein G-like protein 15	7214550	7654400	6774700	5791900	8086950	10382000	5984000	4823600	11322000	3659600	4903200	8832100	1.12092	0.989242	1.02245	0.998472	0.803695	0.751561
P13716	2	Delta-aminolevulinic acid dehydratase	3436950	4289300	2584600	5815800	4478300	3140800	3604900	2367700	2561300	2332800	3784100	3014300	1.30299	0.641615	0.827662	0.817566	0.885591	0.939564
Q9NXG2	4	THUMP domain-containing protein 1	11618000	4935400	6803100	5819200	5297900	4776600	4601400	6011300	6912800	5001850	3194400	6809300	0.680483	0.597277	0.750348	0.78576	0.642457	0.39147
Q9NQ88	3	Fructose-2,6-bisphosphatase TIGAR	6375700	7516200	6580300	5861200	6320100	6494100	5987300	6130200	5458100	3199900	4062600	7512600	0.912232	0.960427	0.858511	0.847247	0.721715	0.232337
Q14534	3	Squalene monooxygenase	3425700	3966500	2884900	5861600	4397550	2933500	5415000	3255000	7209300	4367900	2309700	2471600	1.28369	0.844938	1.54511	0.499517	0.890251	0.94041
P27708	7	CAD protein;Glutamine-dependent carbamoyl-phosphate synthase;Aspartate carbamoyltransferase;Dihydroorotase	6217600	8237800	8923400	5863700	5006400	3632200	4539600	3953300	4458300	4007600	5460800	4218900	0.620318	0.0428381	0.553972	0.017431	0.585458	0.0271652
Q15369	2	Transcription elongation factor B polypeptide 1	10264000	10046000	7453600	5881000	3293500	10601000	8695000	8888700	15748000	8749100	7547300	9950900	0.712282	0.472469	1.20055	0.949952	0.945385	0.997759
Q9P275	2	Ubiquitin carboxyl-terminal hydrolase 36	10420700	11018000	9823400	5889800	8404900	10920000	5221400	26622000	10083000	7395650	6631800	8159500	0.806558	0.902117	1.34113	0.996901	0.709708	0.776479
A0AVT1	5	Ubiquitin-like modifier-activating enzyme 6	5952700	6266500	7692300	5913600	6570700	11730000	5999600	9138400	6408500	6991350	5750100	8232600	1.2161	0.863794	1.08211	0.985607	1.05336	0.994814
Q5RKV6	4	Exosome complex component MTR3	3554200	7252600	5830400	5915800	5291900	5260200	6502600	9484600	8911900	9221750	8446200	9997300	0.989824	0.998002	1.49659	0.143096	1.66285	0.0565914
P61758	4	Prefoldin subunit 3	7274700	9774700	17845000	5917200	11429000	11804000	11885000	11886000	12711000	4161400	10310000	10139000	0.835383	0.962299	1.0455	0.983351	0.705282	0.699664
P82933	3	28S ribosomal protein S9, mitochondrial	7422100	6322400	4724300	5919500	5778900	5442800	6302500	7152500	6113500	7224650	6724300	7725000	0.928117	0.942737	1.05954	0.897579	1.17354	0.395697
O14964	3	Hepatocyte growth factor-regulated tyrosine kinase substrate	4566700	7625100	6873900	5945700	6834600	7723500	4540200	6524500	4685900	4249600	7579700	7161300	1.07543	0.966008	0.826122	0.794209	0.996061	0.999904
Q5T4S7	5	E3 ubiquitin-protein ligase UBR4	3853300	2973800	4973400	5956500	5491700	4777500	4385800	5282100	2517200	3964700	4056400	3873000	1.375	0.371542	1.03259	0.999976	1.00793	0.998639
P10646	4	Tissue factor pathway inhibitor	6637600	5466800	3982400	5959600	0	0	11970600	5192500	6778100	8923700	0	0	1	1	1.48825	0.282999	1	1
Q96HY6	3	DDRGK domain-containing protein 1	6450000	3205400	3346000	5973900	2732000	3394500	4631800	2718300	3070600	4966400	2998700	2541700	0.9307	0.993909	0.801506	0.908723	0.808128	0.899942
Q16595	2	Frataxin, mitochondrial;Frataxin intermediate form;Frataxin(56-210);Frataxin(78-210);Frataxin mature form	5513900	4925200	7129700	5981200	7523100	6819900	7108800	5256700	5157600	12357000	4503200	5005000	1.15683	0.928414	0.997399	1	1.24455	0.96238
O75208	4	Ubiquinone biosynthesis protein COQ9, mitochondrial	5762000	3643200	3744100	5982100	6402000	3788000	5322700	3357400	4624300	9852100	3396200	2945000	1.22988	0.920796	1.0118	0.999947	1.2315	0.995303
P21266	6;1;1	Glutathione S-transferase Mu 3	16192000	16179000	19163000	5992200	20506000	7610100	4173800	16845000	14727000	4394500	12224000	12720000	0.66186	0.663981	0.693635	0.703252	0.569304	0.543229
Q9HB07	4	UPF0160 protein MYG1, mitochondrial	6725200	12496000	8536700	5993300	9101600	7370400	10473000	3608800	6864200	0	8313800	0	0.80933	0.812349	0.754596	0.549448	1	1
P15848	3	Arylsulfatase B	9583100	5217400	5637900	6000900	7403800	7586000	5488700	5961000	7574000	23734000	15227750	6721500	1.02702	0.997181	0.930782	0.998933	2.23517	0.167132
Q9UNW1	3	Multiple inositol polyphosphate phosphatase 1	5587000	5756500	4371100	6003700	11863000	4448500	1987200	11854000	5965500	6605200	5275400	3945600	1.42003	0.923572	1	1	1.0071	0.999998
P59998	3	Actin-related protein 2/3 complex subunit 4	5772800	6724000	6225700	6008700	7604900	10265000	7839700	5050700	10750000	3915800	9596600	10862000	1.2754	0.877306	1.26267	0.918192	1.30188	0.933264
Q9H6Z4	6	Ran-binding protein 3	5684900	6934400	7773900	6017800	7671700	7239800	6510300	6746200	7167800	5769250	5247900	6290600	1.02629	0.988737	1.00153	0.99965	0.848702	0.379751
Q9NRV9	2	Heme-binding protein 1	3571600	3674200	3562800	6023500	5224000	4424500	3324000	4069400	4460500	9629300	3614000	4320100	1.44996	0.441232	1.09671	0.9817	1.62495	0.388521
O95163	8	Elongator complex protein 1	8250400	9678700	9716100	6025100	4214900	3313500	8649000	7691900	3902400	4121700	8854400	6005700	0.490266	0.0925691	0.732254	0.55292	0.686622	0.442691
P09382	4	Galectin-1	9765500	19167000	12516000	6029500	5040200	7974100	9516300	5487600	16016000	6871300	5471000	8271600	0.459457	0.113514	0.748396	0.649318	0.497338	0.169308
Q96PZ0	5	Pseudouridylate synthase 7 homolog	4621800	7526100	6968200	6062500	5112300	7282300	3126000	6224700	6909800	0	4642600	0	0.965526	0.995112	0.850618	0.728237	1	1
Q8WXX5	4	DnaJ homolog subfamily C member 9	4072100	5555200	3433100	6075400	3480500	4776900	5415300	4402400	3895200	3292300	4158700	3946300	1.09742	0.955525	1.04996	0.985027	0.872661	0.895245
O75191	3	Xylulose kinase	7014000	2172800	2948100	6075500	4005800	3788400	2930800	2857900	1621100	1486000	4000500	2568100	1.14296	0.909636	0.610619	0.701565	0.663755	0.759782
Q9NYL9	5;1	Tropomodulin-3	4208600	6138900	5527200	6082300	6652750	7223200	7733800	7901200	6648700	11138000	8716400	6005500	1.25724	0.477354	1.40372	0.20351	1.629	0.070738
Q9Y2Z0	5	Suppressor of G2 allele of SKP1 homolog	8693200	10154000	7674700	6082800	11895000	8864600	10308000	12278000	9535000	3179200	7282100	8584400	1.01208	0.999878	1.21111	0.887847	0.718112	0.468835
Q96EP5	1	DAZ-associated protein 1	5755750	5349900	6161600	6098900	5614000	5129100	4970500	8165700	3195200	0	0	5127300	0.975372	0.992957	0.945802	0.846573	1	1
Q9H0N0	1	Ras-related protein Rab-6C	7448500	7601950	7755400	6108800	6865250	7621700	10624000	6279000	10777000	11690000	8000900	9845450	0.903091	0.900112	1.21372	0.720056	1.29512	0.431791
O00203	3;1	AP-3 complex subunit beta-1	5606500	5000800	4554500	6112500	5596900	3784300	3919600	3957900	4663200	3829000	4505900	3152100	1.02189	0.999986	0.827125	0.558185	0.757628	0.252914
Q13308	3	Inactive tyrosine-protein kinase 7	8916200	6185400	6289700	6121000	7628600	7012700	7437100	6651900	8065000	9169900	7074500	5970100	0.970596	0.998909	1.03565	0.985126	1.03848	0.992569
P41567;O60739	2;2	Eukaryotic translation initiation factor 1;Eukaryotic translation initiation factor 1b	8574600	8261200	11248000	6125800	5061800	7189800	8253400	4271400	7782700	0	0	5996900	0.654377	0.180058	0.723104	0.2734	1	1
Q9HCU5	1	Prolactin regulatory element-binding protein	7257900	3472800	3461000	6126900	0	0	6981700	2909300	2283800	4859900	3965850	3071800	1	1	0.857882	0.832314	0.838346	0.93193
Q12792	3	Twinfilin-1	5901400	6807300	7287300	6132600	9354300	6353100	8455400	12241000	2954700	10258000	12415000	8101000	1.09222	0.995885	1.18279	0.999967	1.53901	0.604522
Q92542	3	Nicastrin	8618800	6186400	5893600	6145100	6813600	4637700	10024000	6739900	8761700	21335000	5053600	7283800	0.850117	0.962451	1.23319	0.921054	1.62678	0.803163
Q9H2U2	2	Inorganic pyrophosphatase 2, mitochondrial	8161000	7366300	5925000	6155600	10299000	6590200	5993800	4725200	6054800	6634200	5451000	6375900	1.07423	0.983693	0.781911	0.419221	0.860565	0.772201
O00754	5	Lysosomal alpha-mannosidase;Lysosomal alpha-mannosidase A peptide;Lysosomal alpha-mannosidase B peptide;Lysosomal alpha-mannosidase C peptide;Lysosomal alpha-mannosidase D peptide;Lysosomal alpha-mannosidase E peptide	14767000	5964800	1392400	6172800	5810100	3260800	3592200	6813200	5892600	19319000	2182500	4651600	0.689006	0.999995	0.736659	0.999815	1.1821	0.995607
O95197	2	Reticulon-3	5361200	5272000	6650200	6173700	3515900	6707700	6224200	4830700	5145400	10208000	4065700	5447000	0.948731	0.98564	0.937333	0.993481	1.14102	0.994427
Q96SB4	4	SRSF protein kinase 1	7942400	9105300	9165100	6176000	15379000	7520300	13504700	4459300	9045400	6590650	5681300	7500000	1.1092	0.999794	1.03039	0.996355	0.754286	0.791424
Q9NQR4	3	Omega-amidase NIT2	4882500	7069000	6451900	6214100	4889100	5141900	7352500	7252400	6994000	6466700	4394700	7339900	0.882723	0.844512	1.17364	0.649287	0.989018	0.998672
P50213	3	Isocitrate dehydrogenase [NAD] subunit alpha, mitochondrial	4880600	5653500	4748200	6230200	6208650	6187100	1785500	6318000	4318300	8008000	4339600	5250700	1.21879	0.902794	0.812823	0.692621	1.15155	0.98114
O15371	5	Eukaryotic translation initiation factor 3 subunit D	8610800	14966000	13851000	6240900	14100000	16358000	5126000	12388000	19196000	3119600	8938000	20006000	0.980525	0.999034	0.980822	0.994724	0.856679	0.881312
Q99856	5;1;1	AT-rich interactive domain-containing protein 3A	4993100	7149600	6620100	6257600	4568600	3977300	4675200	5713600	6229900	4749650	5139500	4359800	0.788981	0.36607	0.885726	0.837477	0.759426	0.301793
Q9NTZ6	6	RNA-binding protein 12	5808400	12363000	6852200	6262700	7546200	5938100	3325000	7783600	7554700	6245050	5780800	6709300	0.789135	0.888734	0.745828	0.658254	0.748699	0.80464
P58546	1	Myotrophin	9686800	11212000	8161600	6265100	8638550	11012000	8847700	10608000	11829000	8354900	6793900	9915900	0.891786	0.851007	1.07654	0.966604	0.862504	0.795649
P33991	9	DNA replication licensing factor MCM4	4022000	25263000	17068000	6280600	8832800	11385000	11281000	16799000	16466000	9543700	5677400	13410000	0.571665	0.880931	0.961017	0.972245	0.617675	0.918841
P48506	5	Glutamate--cysteine ligase catalytic subunit	9807400	10457000	8857600	6283800	13063000	12584000	10578000	19055000	13415000	15802000	16020000	15584000	1.09645	0.996749	1.4782	0.369221	1.62784	0.169888
O94903	4	Proline synthase co-transcribed bacterial homolog protein	7597600	6515700	4233900	6294700	7004600	5267200	6816000	5703800	6715100	5465650	5832000	5099300	1.01195	0.995048	1.04838	0.956018	0.893703	0.93454
Q9NZ01	1	Very-long-chain enoyl-CoA reductase	5626300	5686350	5746400	6297800	2719800	4508800	5108100	1273200	6381300	9035400	3379100	6207250	0.792916	0.912755	0.748142	0.691187	1.09161	0.999995
Q9UBL3	2	Set1/Ash2 histone methyltransferase complex subunit ASH2	22705000	5280900	3875400	6311200	3625200	2144800	5682400	5197100	5193700	4033700	5247200	5801500	0.379181	0.400739	0.504474	0.843987	0.473377	0.762562
Q7Z2W4	4	Zinc finger CCCH-type antiviral protein 1	4860600	5734800	5315800	6315300	7723400	3833700	6568000	5399300	4094600	3762350	3087300	4437400	1.12326	0.976987	1.00947	0.999984	0.709378	0.334458
Q969V3	4	Nicalin	4915500	3807400	4245500	6336700	3465100	3241100	6009800	2947300	3460800	13652000	3890500	2579300	1.00574	0.999734	0.957551	0.996597	1.5516	0.970723
Q70UQ0	2	Inhibitor of nuclear factor kappa-B kinase-interacting protein	7816000	0	0	6345000	5389950	4434900	13126000	0	0	10541000	0	0	1	1	1	1	1	1
Q9H479	4	Fructosamine-3-kinase	5925700	6449000	7293800	6362900	4053400	8902400	6281900	8149400	7696800	3430500	4578200	7193500	0.982215	0.991929	1.12505	0.957764	0.772921	0.591157
Q16630	3	Cleavage and polyadenylation specificity factor subunit 6	3620700	4791300	3775200	6366700	1609100	2919600	1376400	5713100	5156700	3887100	3660400	4113800	0.894004	0.928787	1.00484	0.981796	0.956848	0.99975
Q9Y4C2	3	TRPM8 channel-associated factor 1	8350600	6548800	4207700	6378000	3945300	1512600	3917400	2732100	3539900	0	0	0	0.61945	0.34345	0.533278	0.341875	-inf	0
Q9NRN7	3	L-aminoadipate-semialdehyde dehydrogenase-phosphopantetheinyl transferase	2868000	9925700	7964000	6387300	4607100	10049000	6882700	10348000	9630900	2235700	6341700	4521000	1.01376	0.995603	1.29405	0.784609	0.631014	0.713843
P42785	3	Lysosomal Pro-X carboxypeptidase	8063200	8613000	7904500	6408400	7468500	8528600	6100900	8277200	9476600	28332000	5196500	8732400	0.911508	0.992908	0.970465	0.999275	1.71927	0.868616
Q9BYD6	3	39S ribosomal protein L1, mitochondrial	6386500	5024300	4900300	6418400	5527200	6289000	5227100	4773800	7154600	4474100	6726500	3619800	1.11793	0.898701	1.05177	0.994084	0.908608	0.885647
Q96C45	1	Serine/threonine-protein kinase ULK4	9471100	10900000	8042200	6434100	7707300	8980500	24065000	12160000	11905000	0	0	0	0.81377	0.627027	1.69393	0.148529	-inf	0
Q8NCA5	2	Protein FAM98A	8263300	9278900	9089600	6460500	6560400	7159500	8569500	9371700	7657200	7774050	8203800	7344300	0.757756	0.00609706	0.961197	0.886933	0.875726	0.181384
Q99805	4	Transmembrane 9 superfamily member 2	8234800	6763100	3268400	6462300	7272850	8083400	5271000	6604100	5394300	19901000	11871650	3842300	1.19447	0.926284	0.945424	0.999993	1.94976	0.570806
P48509	2	CD151 antigen	4443900	8716200	8086400	6486000	9490200	8490200	13236000	8839600	8961300	7838800	7345300	8332300	1.15155	0.820351	1.4608	0.246789	1.10684	0.884795
Q14258	6	E3 ubiquitin/ISG15 ligase TRIM25	7376700	8614100	8319800	6491100	4198000	4365000	5871400	7808800	3997800	6559150	7393100	5725200	0.61924	0.092678	0.727173	0.27674	0.809419	0.647051
Q99624	2	Sodium-coupled neutral amino acid transporter 3	3663700	1918000	2101100	6513700	4325850	2138000	4982700	6315500	1332800	31657000	1416100	2740700	1.68917	0.933157	1.64406	0.970503	4.66156	0.812828
Q9BY43	3	Charged multivesicular body protein 4a	9021000	8104400	7208700	6515800	4150600	5728400	7376100	7834800	4485200	3491100	4752700	4419800	0.673738	0.173207	0.809403	0.564206	0.520406	0.0239722
Q14914	5	Prostaglandin reductase 1	6956100	5908600	6112300	6541000	6562400	6519600	4434700	4899000	6962200	9859350	6920700	12798000	1.03404	0.995869	0.858718	0.732573	1.55863	0.124858
O75223	2	Gamma-glutamylcyclotransferase	7103800	6252800	6505600	6546300	6771600	5965200	5973500	7001600	6232600	6956200	7887900	6024500	0.970844	0.977574	0.967048	0.965813	1.05067	0.929315
Q9BVC6	1	Transmembrane protein 109	5583000	4771000	3959000	6552600	6125500	5698400	7456200	3019700	5863100	14395000	5239000	5344700	1.2839	0.841456	1.14155	0.994792	1.74518	0.517754
Q96EY8	3	Cob(I)yrinic acid a,c-diamide adenosyltransferase, mitochondrial	8649200	6176200	4588700	6556400	6448900	4129600	3847400	3924100	5503500	5742200	6747400	5320100	0.882601	0.933996	0.683781	0.313868	0.917359	0.990041
O43670	3	BUB3-interacting and GLEBS motif-containing protein ZNF207	4646600	7779100	7986600	6563100	4752700	4919900	5501600	6194300	6811600	5810000	5628300	5991700	0.795388	0.536464	0.906684	0.961237	0.853897	0.827423
P31949	3	Protein S100-A11;Protein S100-A11, N-terminally processed	4914600	13561000	12301000	6579900	14654000	13575000	6197800	20413000	20854000	18751500	17541000	19962000	1.13102	0.979584	1.54224	0.776639	1.82783	0.381769
O95336	2	6-phosphogluconolactonase	6212000	4746500	4272100	6583300	5351350	4119400	9763500	4866400	4897100	0	0	5271500	1.05407	0.97844	1.28209	0.680839	1	1
P49903	5	Selenide, water dikinase 1	17230500	16281000	18180000	6614700	13431000	16684000	9858500	13137000	18936000	15543500	15386000	15701000	0.710556	0.374285	0.811188	0.743757	0.902092	0.972362
Q9BYD3	2	39S ribosomal protein L4, mitochondrial	4738750	4674900	4802600	6615700	12207000	5428800	5901800	4091400	4656800	4646000	4863200	5080400	1.7059	0.135838	1.03051	0.99964	1.02626	0.999073
P12236	1	ADP/ATP translocase 3;ADP/ATP translocase 3, N-terminally processed	6980600	6577800	3496000	6635900	4348000	6263600	9198000	5047600	7193900	29791000	8931600	4823400	1.01132	0.999713	1.25712	0.94164	2.55336	0.437682
P61970	3	Nuclear transport factor 2	4573400	13807000	11704000	6641300	5248600	20949000	4153800	15656000	23765000	12756850	6246700	19267000	1.09156	1	1.44842	0.973477	1.27211	0.97414
Q6NUP7	2	Serine/threonine-protein phosphatase 4 regulatory subunit 4	0	0	1516100	6650150	3694200	9606100	2459000	7393000	1756400	5546100	4455200	10100000	1	1	1	1	1	1
Q16186	5	Proteasomal ubiquitin receptor ADRM1	6186400	12960000	13263000	6679300	6086700	13785000	7659200	9377000	11305000	3438700	7069600	12957000	0.819238	0.940737	0.874475	0.994964	0.724028	0.717832
Q15637	4	Splicing factor 1	5064400	6055300	4690300	6684400	6774600	6864800	5762400	5887800	7697600	5371700	4679200	6064200	1.2855	0.122846	1.22377	0.26928	1.0193	0.997237
Q9UNH7	4	Sorting nexin-6;Sorting nexin-6, N-terminally processed	7914300	13761000	15372000	6722800	6162500	10910000	8589600	17298000	11925000	6001700	16247000	12870000	0.642295	0.552971	1.02066	0.99992	0.947942	0.989898
Q9BUT1	3	3-hydroxybutyrate dehydrogenase type 2	3616000	7329900	3772600	6754800	12509000	4983000	6725400	5920900	6192700	9127900	10759000	7496800	1.64737	0.329543	1.27995	0.674043	1.8605	0.128201
Q9P015	2	39S ribosomal protein L15, mitochondrial	5376100	4055500	6696700	6765700	6947700	5745000	0	0	7478200	0	0	5780700	1.20648	0.261319	1	1	1	1
P26368	2	Splicing factor U2AF 65 kDa subunit	10374000	3630200	6123500	6816300	4948750	3081200	9192600	3513500	3912500	5613000	4555550	3498100	0.737603	0.877555	0.825658	0.94115	0.678997	0.814367
P14209	2	CD99 antigen	8204200	7340600	7603700	6857300	8203300	6676200	8237300	9091000	9893700	18796000	4931600	8582400	0.939015	0.995081	1.17597	0.938485	1.39577	0.911396
Q99720	2	Sigma non-opioid intracellular receptor 1	6705200	3033900	3591400	6862000	4706500	3362400	4963800	2262100	3186000	3985800	3297200	2608600	1.12006	0.966429	0.781058	0.842374	0.742028	0.819225
Q6GMV3	2	Putative peptidyl-tRNA hydrolase PTRHD1	6031600	6342400	6263200	6879000	3674600	7658300	9084100	6570200	7104900	2164600	4845500	6499500	0.97718	0.994504	1.22117	0.911839	0.724873	0.513509
Q9NP72	4	Ras-related protein Rab-18	7841700	6788400	7185100	6880900	9696900	6114200	6146200	9436300	7525200	4315100	6683900	7423000	1.04019	0.999323	1.05925	0.994329	0.844457	0.708942
Q9H993	3	Protein-glutamate O-methyltransferase	8742700	7889200	7871900	6913200	3760600	6371400	4100000	6179500	6199500	5715300	6046600	5384000	0.695615	0.169453	0.672508	0.146765	0.699724	0.230497
O95757	10	Heat shock 70 kDa protein 4L	13753500	17046000	10461000	6940500	6899200	19853000	9122000	14843000	18223000	2417000	11922000	14282000	0.816585	0.919753	1.02248	1	0.693666	0.651995
Q96GC9	2	Vacuole membrane protein 1	3289800	4646400	4183400	6947900	5568800	4189700	9128900	3798400	4040800	11871000	4410900	7435200	1.37846	0.755466	1.40005	0.834015	1.95692	0.286662
Q03426	3	Mevalonate kinase	8014100	5172000	2709700	6952400	1582700	2954800	5259300	3942400	2042700	2108750	1711400	2506100	0.722826	0.776979	0.707382	0.873378	0.397982	0.284225
P07305	2	Histone H1.0;Histone H1.0, N-terminally processed	2535250	2469900	2600600	6959800	5595600	10636000	11151000	6308000	8802900	28196000	10265000	8244100	3.04919	0.0402327	3.4529	0.022599	6.14076	0.00374863
Q13564	5	NEDD8-activating enzyme E1 regulatory subunit	6416900	7746500	6972200	6982900	14691000	7144800	7969200	6995900	8429800	9918150	11672000	8164300	1.36351	0.599969	1.1069	0.951972	1.40779	0.377714
Q9Y285	5	Phenylalanine--tRNA ligase alpha subunit	7599600	8335000	10457000	7006400	9078500	13259000	9714100	7740800	14207000	7713350	4543700	10883000	1.11187	0.989379	1.1997	0.927988	0.876796	0.89529
O94760	4	N(G),N(G)-dimethylarginine dimethylaminohydrolase 1	5537000	5405700	10347000	7017100	5906850	4796600	6017100	6499500	4385800	6947600	7312200	6583000	0.832353	0.863584	0.793924	0.735956	0.979009	0.999059
P09104	7	Gamma-enolase	4564900	12892000	14696000	7030500	16974000	13095000	1829400	21487000	23795000	2971600	20158000	21135000	1.15385	0.994602	1.46523	0.999987	1.37669	0.998532
Q5VYK3	5	Proteasome-associated protein ECM29 homolog	3660300	3088900	5084800	7034800	5968650	4902500	2524200	2969100	3080900	0	0	5889100	1.51309	0.075044	0.724539	0.202563	1	1
Q9BWF3	2	RNA-binding protein 4	6545300	8300200	5263400	7062500	4793700	3595700	9079800	5209400	4738600	3423800	4799100	2048500	0.768411	0.746947	0.946238	0.990952	0.510789	0.127529
Q96G03	4	Phosphoglucomutase-2	9057700	8582600	9541500	7065300	4555800	8316300	7250900	10301000	6951200	5885500	3965600	7805400	0.733483	0.417537	0.901452	0.938578	0.649571	0.192228
P30613	4	Pyruvate kinase PKLR	12794000	9320800	6781700	7077800	5584050	4090300	8538900	5057800	3999800	5207100	7711300	4430600	0.579729	0.245131	0.608949	0.273612	0.600384	0.287089
Q86U42	4	Polyadenylate-binding protein 2	5510600	8615200	7489000	7091100	6527550	5964000	11822000	8366200	12802000	6798700	6943700	6653700	0.905983	0.923083	1.52628	0.0570984	0.943617	0.989584
O75348	2	V-type proton ATPase subunit G 1	6589800	10119000	7445200	7100700	11009000	7608200	7169900	10958000	9966600	8550400	11248000	5084700	1.06475	0.993191	1.16314	0.908663	1.03019	0.999996
Q9Y3C6	3	Peptidyl-prolyl cis-trans isomerase-like 1	9460200	20147000	3960300	7101400	3912300	13084000	6442300	21474000	17013000	3550800	5072200	9883600	0.717888	0.966371	1.33848	0.889953	0.551325	0.803709
P08397	2	Porphobilinogen deaminase	4177300	5744900	3830400	7112700	3653800	6832900	4464800	6074400	5393400	9283200	6342400	12224000	1.27971	0.778126	1.15852	0.90446	2.02504	0.0683404
P61966	1	AP-1 complex subunit sigma-1A	6857300	2745200	3231700	7113500	2986000	5049750	4601200	3266300	3106800	3076950	3536500	2617400	1.18038	0.91048	0.855083	0.989285	0.719238	0.816155
Q96IU4	2	Alpha/beta hydrolase domain-containing protein 14B	10303000	12983000	8853800	7113500	9975600	9222800	4004600	7622700	6832300	4128300	6445700	8307300	0.81867	0.821808	0.574353	0.12767	0.587474	0.14369
P11166	6	Solute carrier family 2, facilitated glucose transporter member 1	10472000	8385300	11923000	7156900	18378000	13535000	9232800	15889000	20236000	69674000	8761400	10292000	1.26932	0.987011	1.4736	0.915308	2.8826	0.69703
Q9NUD5	3	Zinc finger CCHC domain-containing protein 3	6040200	7258800	8222500	7164200	6049800	6132900	7351700	7130100	7157300	7433400	6786100	8080700	0.898957	0.625802	1.00546	0.998383	1.03618	0.957655
P00492	7	Hypoxanthine-guanine phosphoribosyltransferase	4681800	11787000	23840000	7193200	3399900	17391000	8891400	7827200	19072000	3369300	11825000	12327000	0.694243	0.917861	0.88791	1	0.682762	0.942865
Q9GZS3	2	WD repeat-containing protein 61;WD repeat-containing protein 61, N-terminally processed	4426400	5000100	5760600	7196900	4312600	3058100	1429100	5717300	4794900	4411650	3010500	5812800	0.959209	0.993603	0.786279	0.73991	0.87146	0.97047
P46939	6	Utrophin	9615800	5691900	4108700	7224700	4476700	3839600	6836000	6374100	5200500	6275000	4833900	4647300	0.800406	0.838059	0.948198	1	0.811489	0.911088
O75436	3	Vacuolar protein sorting-associated protein 26A	6631400	4488000	5289900	7235800	7199100	4298900	13214000	3921500	4563700	3126200	4316900	4965700	1.14166	0.98225	1.32237	0.973264	0.756205	0.813291
P02749	3	Beta-2-glycoprotein 1	6918500	4292700	2273500	7310400	4470250	1630100	3056400	5154300	2097900	3889300	2823650	1758000	0.994516	0.998023	0.764466	0.952001	0.62819	0.800119
P53990	3	IST1 homolog	13603000	4786600	7091400	7333200	3519400	3359400	8082900	7221000	2943600	4094700	3776200	4518100	0.557749	0.45873	0.716122	0.799725	0.486205	0.36487
P49589	9	Cysteine--tRNA ligase, cytoplasmic	6749200	8484200	9165700	7383600	8659000	8834400	7638100	7195200	9330600	14770000	9018300	7945000	1.01959	0.998707	0.99036	0.999959	1.30059	0.517974
Q52LW3	2	Rho GTPase-activating protein 29	5133900	7740100	7189200	7401000	7450100	7408000	8784300	8220500	20012000	3315000	5076200	6085900	1.10945	0.964261	1.84501	0.226472	0.721575	0.565693
P16083	2	Ribosyldihydronicotinamide dehydrogenase [quinone]	10914000	5721600	5866700	7450300	9988500	6878100	6238600	7340800	8405600	8621900	11234000	6009800	1.08064	0.955802	0.977011	0.999838	1.14947	0.895006
Q02809	4	Procollagen-lysine,2-oxoglutarate 5-dioxygenase 1	5818000	4987000	5657900	7467800	6730200	3947100	11771000	5511100	5591000	13340000	5431400	4552800	1.10218	0.997256	1.38937	0.849857	1.41677	0.890502
Q9BXJ9	5	N-alpha-acetyltransferase 15, NatA auxiliary subunit	10774000	11311000	7564800	7488600	8384000	7920100	5458000	13783000	7319500	8551150	11167000	5935300	0.802457	0.842797	0.895807	0.89958	0.865215	0.913484
Q6UWJ8	2	CD164 sialomucin-like 2 protein	7083650	7440800	6726500	7489500	0	0	6682900	14334000	7651100	0	0	0	1	1	1.34902	0.364591	-inf	0
P14927	3	Cytochrome b-c1 complex subunit 7	4655250	3559200	5751300	7496600	7488500	5523300	14099000	3052600	9687900	21613000	9083600	1643000	1.46848	0.924051	1.92181	0.865393	2.31564	0.917185
Q13637	5;1;1	Ras-related protein Rab-32	5690100	8413500	8437500	7522300	6981100	9409100	11964000	10092000	9736600	10707000	11264000	10141000	1.06084	0.944695	1.41043	0.0764235	1.4246	0.0656586
P33992	5	DNA replication licensing factor MCM5	8637500	6852400	7246400	7562600	7762700	7962800	4218800	5583900	3624200	0	0	3695100	1.02427	0.968419	0.590549	0.0094054	1	1
Q8WXF1	4	Paraspeckle component 1	6329200	6729400	3754300	7583600	6299550	5015500	6117400	3952200	5911300	1358100	3055700	4801700	1.12406	0.973216	0.950514	0.999377	0.548121	0.211218
Q9P0L0	2	Vesicle-associated membrane protein-associated protein A	9089000	6143000	7509600	7597400	4480500	6620900	8916500	4737100	3915600	10966000	4445200	6842300	0.822229	0.888559	0.772558	0.715438	0.978537	0.99309
Q96M27	4	Protein PRRC1	7642700	10060000	11395000	7598200	8626250	9654300	8569000	9581100	11159000	7770100	9662100	8767100	0.889374	0.801438	1.00727	0.999246	0.900391	0.853511
P06730	3	Eukaryotic translation initiation factor 4E	8057300	7704700	10651000	7613800	6315700	9882700	7991900	8988900	7423300	7159200	5940500	8377900	0.901533	0.86255	0.923943	0.955328	0.813145	0.503294
Q9Y3B7	3	39S ribosomal protein L11, mitochondrial	11415000	7243100	7429100	7619800	9542200	8245400	12144000	9079000	11598000	7404600	7520100	7066200	0.973941	0.999909	1.25813	0.316364	0.842977	0.68371
Q9BZE9	5	Tether containing UBX domain for GLUT4	5314800	4478600	4841100	7629300	2319800	5641900	4532100	4528100	6290600	3886650	3639800	4133500	1.06536	0.997816	1.04895	0.998904	0.796744	0.832335
Q14764	8	Major vault protein	10790000	24049000	28209000	7635500	20761000	30420000	15621000	26388000	25175000	8116400	22459000	24004000	0.932884	0.989149	1.0656	0.993563	0.86568	0.980163
Q9Y5U9	1	Immediate early response 3-interacting protein 1	8791100	6350800	5736000	7650100	6386750	5123400	6264800	3921100	4557600	7126700	3148000	2649300	0.917729	0.989109	0.706177	0.580168	0.619028	0.230138
Q9Y4Z0	1	U6 snRNA-associated Sm-like protein LSm4	1613700	7041400	6823400	7667200	10093100	12519000	8899300	4698500	9601400	5889050	3146200	8631900	1.95622	0.301476	1.4988	0.624177	1.1414	0.945697
P08579	3	U2 small nuclear ribonucleoprotein B	5946600	6072900	6617400	7684700	1813900	8153400	6771100	6986900	10522000	2373000	4746400	7298300	0.947153	0.9365	1.30279	0.938634	0.77361	0.840276
O15258	2	Protein RER1	5787100	2647600	2998300	7731500	3083300	2023300	8208100	10305200	2097100	0	0	0	1.1229	0.999529	1.80271	0.710565	-inf	0
Q96A26	2	Protein FAM162A	7385900	6546600	4065000	7743700	2303700	9457300	15624000	3302400	9126000	43635000	3984200	7934900	1.08374	0.99984	1.55868	0.972663	3.08677	0.781821
Q9NQG5	3	Regulation of nuclear pre-mRNA domain-containing protein 1B	9674900	7555200	10169000	7753400	8848500	7907500	8574700	8404600	10098000	10141000	10449000	8649400	0.894533	0.67712	0.988255	0.999824	1.06717	0.870727
O95674	1	Phosphatidate cytidylyltransferase 2	12196000	7762300	3328600	7755400	5167900	2726300	7411000	3689300	11100300	10291000	3182100	1850100	0.672034	0.914051	0.953351	0.999995	0.658018	0.750836
Q9NR45	7	Sialic acid synthase	16866000	14393000	16413000	7769000	9757000	18086000	11426000	12807000	14337000	12265850	9456700	15075000	0.747021	0.387769	0.80907	0.745416	0.77189	0.585383
Q9P2T1	3	GMP reductase 2	7916950	8955300	6878600	7788000	8265350	8742700	5313300	8168800	15344000	9489850	10687000	8292700	1.04401	0.996638	1.21369	0.968019	1.19867	0.85933
O00264	3	Membrane-associated progesterone receptor component 1	6568700	4072100	4640800	7833900	5917400	3398400	9751500	3942600	6171800	17664000	5534500	5867000	1.12225	0.996548	1.29999	0.939516	1.90199	0.567525
Q13868	4	Exosome complex component RRP4	6387200	11334000	12471000	7844200	8470000	12928000	10138000	10364000	11879000	15370000	15172000	15568000	0.968535	0.999729	1.0725	0.936569	1.52722	0.139319
P08621	3	U1 small nuclear ribonucleoprotein 70 kDa	6656000	9870700	8123900	7851200	2681700	8942500	6698700	10834000	10858000	8169700	5780400	10559000	0.790058	0.721616	1.15172	0.977497	0.99426	0.999871
O75844	3	CAAX prenyl protease 1 homolog	10991000	2970900	3679200	7875100	1449100	5272800	7656600	3397500	3872500	17114000	4621900	3640700	0.827443	0.979396	0.846126	0.999635	1.43849	0.96013
O60684;O15131	1;0	Importin subunit alpha-7;Importin subunit alpha-6	8742700	5556400	7852900	7895200	7984200	3347300	5517100	8621800	7028600	5178600	5719300	4637900	0.867944	0.852864	0.955557	0.997823	0.701327	0.544264
Q96QD8	3	Sodium-coupled neutral amino acid transporter 2	6319400	10767000	29234000	7915900	7308100	11165000	19910000	16241000	38082000	39264000	13511000	16207000	0.569706	0.83163	1.6026	0.548721	1.48924	0.699061
P49189	3	4-trimethylaminobutyraldehyde dehydrogenase	6084300	6506200	6688700	7934100	5541900	4284000	9947000	4895900	5644800	5858600	6153100	6955300	0.9212	0.941214	1.06268	0.999908	0.983806	0.999719
Q9H910	3	Hematological and neurological expressed 1-like protein	5587500	11876000	11819000	7934100	6192200	8878100	8375300	8727800	10786000	6822400	6075300	7569500	0.785602	0.778629	0.952415	1	0.698957	0.486355
P67812	2	Signal peptidase complex catalytic subunit SEC11A	7850500	1439300	1870100	7943600	1918600	1652800	3878100	1290400	1324500	8583100	1738700	1522900	1.03182	0.999767	0.581815	0.94247	1.06136	0.999983
Q8WVJ2	2	NudC domain-containing protein 2	5339200	8338800	8851600	7955300	5551300	8610300	4575600	9336800	7377600	5285000	5209600	5360400	0.981682	0.999928	0.944979	0.983493	0.703741	0.448208
P19623	5	Spermidine synthase	7588300	21502000	24038000	7992100	16259000	17454000	12702000	19247000	21579000	15534000	12630000	18438000	0.784988	0.948614	1.00752	0.991002	0.87716	0.99981
Q14232	4	Translation initiation factor eIF-2B subunit alpha	8390500	9388500	9535100	7992500	10519000	8773500	7109700	12927000	11216000	5896700	10679000	9358800	0.998935	0.999988	1.1442	0.943393	0.949491	0.972912
Q13884	3	Beta-1-syntrophin	9044000	4331500	3431400	8008700	7146750	6284800	8728700	4617600	6519600	7422300	7521350	7620400	1.27568	0.57828	1.18201	0.806927	1.34255	0.458893
O15127	2	Secretory carrier-associated membrane protein 2	8443000	7573500	9579900	8020900	5175100	9924400	8985900	9592500	11271000	25582000	6705400	8814300	0.903268	0.975967	1.16616	0.96331	1.60576	0.793615
P02765	5	Alpha-2-HS-glycoprotein;Alpha-2-HS-glycoprotein chain A;Alpha-2-HS-glycoprotein chain B	3629200	7815500	6865000	8041100	6487300	4933500	9696800	6849200	7846700	18299000	2773300	6226400	1.06293	0.99636	1.33223	0.875138	1.49094	0.981812
O14828	5	Secretory carrier-associated membrane protein 3	8626800	7811500	9622400	8052800	7639100	7603200	11329000	12464000	9740100	19802000	9635800	8020200	0.893879	0.949945	1.28673	0.63559	1.43734	0.540041
Q9BR76	3;1	Coronin-1B	6770500	2859400	4984200	8070000	3324700	6291700	2462600	2682300	7421900	2164300	4059700	5955100	1.21023	0.968126	0.859909	0.945965	0.83338	0.959045
Q9BQ67	2	Glutamate-rich WD repeat-containing protein 1	6333200	10873000	8527800	8119500	8470800	8822100	10329000	12351000	6505800	8636950	3322900	13951000	0.987503	0.999988	1.13413	0.986284	1.00687	0.981627
Q13098	4	COP9 signalosome complex subunit 1	8126000	9326000	8592800	8121100	8605200	6540500	8115900	9682800	6136900	3504000	7507500	6960100	0.893338	0.937558	0.919016	0.960129	0.690026	0.246696
Q9NP97;Q8TF09	2;1	Dynein light chain roadblock-type 1;Dynein light chain roadblock-type 2	8598500	18558000	12020000	8154500	10778000	10061000	10092000	13395000	19544000	7715900	11685000	12323000	0.740074	0.712957	1.09839	0.968808	0.809769	0.870723
P52758	2	Ribonuclease UK114	1510600	7670500	6533700	8165800	4484200	7596600	6346600	8829800	8220500	21641000	8962900	6748900	1.28838	0.790825	1.48884	0.593791	2.37692	0.252439
Q96C86	5	m7GpppX diphosphatase	7827200	8940800	9678200	8213300	9497150	10781000	8129900	9615800	9722400	2535600	3486300	8571200	1.07734	0.992837	1.03864	0.998889	0.551803	0.101726
Q9Y2X3	4	Nucleolar protein 58	9862600	5010300	5339300	8262600	4920200	5645100	5298300	4092600	6692800	5036800	4486200	3625000	0.931512	0.996564	0.795742	0.810079	0.650498	0.364119
P13073	4	Cytochrome c oxidase subunit 4 isoform 1, mitochondrial	7029900	14883000	7426900	8273900	7386700	18547000	3062400	7037200	11999000	51500000	7246400	12965000	1.16591	0.995777	0.753195	0.912922	2.44417	0.710987
P63172	2	Dynein light chain Tctex-type 1	8108600	3179100	3038400	8277800	4151900	6214850	3084400	3093500	6177900	1565900	4146900	4340500	1.30144	0.827526	0.862468	0.994609	0.701747	0.819847
O95571	3	Persulfide dioxygenase ETHE1, mitochondrial	13728000	7389100	7852600	8321500	8223600	8365700	6663600	6465200	8110700	9372900	9946600	5459300	0.859892	0.944161	0.733163	0.549005	0.855335	0.876368
P49770	4	Translation initiation factor eIF-2B subunit beta	7594300	10356000	7601100	8341600	5238800	9088800	7900400	11220000	11005000	6186900	9430500	9582500	0.8872	0.889904	1.17901	0.828739	0.986243	0.999386
P49458	2	Signal recognition particle 9 kDa protein	10063000	10490000	10235000	8350000	5943100	8215100	11810000	7322700	9935200	8991200	8566300	9416100	0.731071	0.126827	0.944131	0.930028	0.876108	0.732625
Q13630	3	GDP-L-fucose synthase	8963500	9690600	10012000	8357900	7919700	11239000	7047500	10719000	11079000	7651050	8929900	6372200	0.9599	0.983907	1.00626	0.999747	0.800707	0.448858
P58107	11	Epiplakin	21749000	40980000	20502000	8367600	6283650	4199700	40387000	14926000	13289000	13581000	8274600	4594900	0.22649	0.0240522	0.824236	0.895692	0.317796	0.0654472
Q15785	3	Mitochondrial import receptor subunit TOM34	7112300	5860500	10069000	8390500	7260900	5971800	6477500	9184000	6174300	5976850	6247300	5706400	0.938434	0.990106	0.94766	0.991912	0.778175	0.525688
P50897	1	Palmitoyl-protein thioesterase 1	14602000	9597600	5470900	8409900	6045400	7227650	12770900	5534600	7236300	6538600	3024000	6936000	0.730792	0.880242	0.860848	0.976091	0.556061	0.373656
Q8N6C5	2	Immunoglobulin superfamily member 1	13700000	2772600	2084100	8423500	7572200	3925300	9823900	2507400	12331300	14405000	4075000	3010700	1.07352	0.935519	1.32904	0.903064	1.15811	0.9762
O60220	1	Mitochondrial import inner membrane translocase subunit Tim8 A	6559500	10657000	6950400	8443800	13939000	8466600	8339600	6710400	9188000	10563000	13952000	9673400	1.27651	0.608949	1.00294	0.999616	1.41468	0.303421
O95782;O94973	4;2	AP-2 complex subunit alpha-1;AP-2 complex subunit alpha-2	10124000	5084000	5909900	8457900	10211000	5817800	7447100	4201200	5146200	5889400	5751000	5639600	1.15952	0.873898	0.795273	0.779139	0.818263	0.895765
Q9Y2S7	3	Polymerase delta-interacting protein 2	8016300	10551000	7620100	8473100	8575400	8239500	9202900	10180000	7045800	8854500	5989800	8157700	0.965655	0.997686	1.00921	0.99992	0.878361	0.763172
Q92734	4	Protein TFG	9784700	8099200	9394100	8473100	8357400	6449200	5128800	7579200	7012900	4460700	4176000	7904600	0.853424	0.808623	0.72296	0.324641	0.606397	0.0700857
Q8TB37	2	Iron-sulfur protein NUBPL	5094600	4089200	4917100	8497600	0	0	6331100	2864100	3116500	0	0	0	1	1	0.873114	0.489116	-inf	0
Q9Y3Z3	6	Deoxynucleoside triphosphate triphosphohydrolase SAMHD1	7888900	11140000	8060500	8499200	8856000	9817800	7765500	10448000	8530000	6899200	4528400	9270000	1.00309	0.999814	0.987231	0.999969	0.764048	0.405324
O60271	7	C-Jun-amino-terminal kinase-interacting protein 4	5571100	6255800	7839900	8511000	4638900	11322000	8613800	12368000	12566000	6404200	14036000	7381200	1.24433	0.931179	1.70581	0.293754	1.41464	0.715944
Q9UJU6	6	Drebrin-like protein	7170700	6373900	5965100	8520900	3514400	8107100	8519700	3350600	6534300	5222750	3586700	6858800	1.03243	0.999278	0.943356	0.976509	0.803101	0.853807
Q7L5D6	1	Golgi to ER traffic protein 4 homolog	6522400	7044500	6000300	8522600	0	0	7769700	10382000	4191300	0	0	6799500	1	1	1.14186	0.814524	1	1
P01034	1	Cystatin-C	6927100	7277100	6042200	8567600	2010100	2624900	4113800	7138300	6987700	6619900	2859400	4739650	0.652096	0.401522	0.900891	0.985036	0.702295	0.719604
Q16881	5	Thioredoxin reductase 1, cytoplasmic	11135000	3659300	10352000	8579900	12076000	8599100	16089300	7601500	8487800	10720300	11626000	9814600	1.16339	0.85708	1.27966	0.779306	1.27895	0.685651
A6NCS6	4	Uncharacterized protein C2orf72	7863600	4491600	3563100	8585500	6081100	6987000	7770600	6127800	7978100	9024700	5788000	6237200	1.3603	0.400599	1.3743	0.371843	1.32237	0.487711
Q86U86	2	Protein polybromo-1	4778100	3367700	1957300	8593300	2067200	3220000	1556100	5185400	3629300	2611300	6140600	4375950	1.37389	0.972178	1.0265	0.999945	1.29939	0.937325
Q92544	3	Transmembrane 9 superfamily member 4	10896000	8269400	7508200	8598800	8113900	7629000	12765000	6129000	7711600	0	0	4964800	0.912576	0.917663	0.997451	0.980384	1	1
O43493	6	Trans-Golgi network integral membrane protein 2	7736600	6086600	6896100	8602700	9463800	8273400	13590000	12148000	8195200	15369000	6711600	9680700	1.27127	0.664045	1.63776	0.183007	1.53293	0.34323
P19440;A6NGU5;P36268	4;3;2;1;1	Gamma-glutamyltranspeptidase 1;Gamma-glutamyltranspeptidase 1 heavy chain;Gamma-glutamyltranspeptidase 1 light chain;Putative gamma-glutamyltranspeptidase 3;Putative gamma-glutamyltranspeptidase 3 heavy chain;Putative gamma-glutamyltranspeptidase 3 light chain;Inactive gamma-glutamyltranspeptidase 2	8696200	5007400	4973000	8635900	7042700	7913700	13824000	12464000	10771000	38487000	7852000	9109900	1.2632	0.899052	1.98425	0.319759	2.9689	0.205941
Q8TAT6	4	Nuclear protein localization protein 4 homolog	9604900	9987600	6315000	8645900	9532950	10420000	9954900	9321500	9877700	8424150	6843300	10005000	1.10388	0.826667	1.12532	0.745305	0.975488	0.999321
P02753	5	Retinol-binding protein 4;Plasma retinol-binding protein(1-182);Plasma retinol-binding protein(1-181);Plasma retinol-binding protein(1-179);Plasma retinol-binding protein(1-176)	28659000	10951000	8825100	8646100	11526000	14955000	5848700	6486100	15003000	30733000	10020000	18975000	0.725241	0.95834	0.564421	0.609988	1.23316	0.930943
P04632	4	Calpain small subunit 1	6024700	9044600	8372800	8653500	7093200	7693200	12302000	9741800	8069100	8151950	7523600	8780300	0.999906	0.999753	1.28456	0.310068	1.04324	0.974598
Q12849	6	G-rich sequence factor 1	14538000	20724000	17911000	8663600	7668800	20298000	12534000	15217000	15688000	3363400	7737200	12111000	0.688891	0.583876	0.816937	0.942344	0.43653	0.104909
Q9H074	3	Polyadenylate-binding protein-interacting protein 1	12648000	11862000	7916500	8672700	15447000	7607600	10444000	13803000	13157000	10189400	10885000	9493800	0.978437	0.993452	1.1535	0.856631	0.942692	0.996769
Q58FF8	2	Putative heat shock protein HSP 90-beta 2	10554000	25319000	21025000	8689500	15726750	22764000	12873000	12686000	30349000	7563600	20029000	21162000	0.829208	0.962555	0.9826	0.999602	0.856877	0.967631
Q9UBX3	4	Mitochondrial dicarboxylate carrier	7985400	7006300	5150100	8698000	6913900	10225000	9380800	5559800	6880500	38402000	7796300	10741000	1.28275	0.907825	1.08337	0.997274	2.82692	0.228092
P30520	4	Adenylosuccinate synthetase isozyme 2	10655000	8573900	11340000	8699200	15059000	11364000	6792300	12367000	9170000	11388400	13471000	9305800	1.14895	0.91955	0.926736	0.953214	1.11765	0.941991
Q9BYT8	5	Neurolysin, mitochondrial	6368100	12232000	11207000	8778800	11542000	12604000	9903300	10305000	13251000	8381000	7969800	10461000	1.1046	0.900801	1.12253	0.85907	0.899511	0.976964
Q14498	4	RNA-binding protein 39	8417600	6093000	4839100	8782600	6322550	3862500	7201500	4817900	8200400	5387800	5077300	6882500	0.980256	0.996878	1.04497	0.997435	0.896531	0.979923
P50416	8	Carnitine O-palmitoyltransferase 1, liver isoform	12450000	7839300	8723900	8791300	8051900	4680600	19081000	9027700	5555400	37798000	8327800	7808700	0.741862	0.908655	1.1603	0.999786	1.85896	0.877238
Q8WYA6	4	Beta-catenin-like protein 1	9990100	3079400	5638300	8859900	6087350	3314800	10086000	4708300	3981100	0	4064400	0	0.976173	0.999699	1.00361	0.997564	1	1
P51398	5	28S ribosomal protein S29, mitochondrial	8392800	7156600	8180700	8882700	11345000	8490600	7262500	8252900	9807700	11637000	8119500	8402100	1.21021	0.491264	1.06713	0.961904	1.18662	0.599566
Q9H0U4;Q92928	2;1;0;0;0	Ras-related protein Rab-1B;Putative Ras-related protein Rab-1C	13935000	16164000	13324000	8895700	8295600	16167000	9890300	11872000	19693000	10283000	11730000	19767000	0.768217	0.641497	0.954685	0.985451	0.962163	0.989873
Q9UMS4	4	Pre-mRNA-processing factor 19	13485000	5134300	7461700	8910500	5451500	10794000	11891000	23055000	11164000	8128800	7498200	6867600	0.964534	0.999998	1.76795	0.265467	0.86249	0.994993
Q14739	3	Lamin-B receptor	13217000	4359900	6200500	8938900	7487100	2333100	9520900	1684900	2243100	8604600	3567600	2609500	0.788947	0.964341	0.565617	0.591107	0.62167	0.83302
Q5BJF2	3	Transmembrane protein 97	6073300	2901500	2584100	8946100	1160100	3638100	4350300	1915800	1512400	9608600	2325800	2022100	1.18907	0.999604	0.672945	0.898306	1.20742	1
Q9C0C9	6	E2/E3 hybrid ubiquitin-protein ligase UBE2O	6163200	15919000	9743900	8964000	13070000	12749000	6944700	13142000	15229000	5469000	11514000	10389000	1.09291	0.964086	1.10965	0.978123	0.860049	0.977264
P49006	3	MARCKS-related protein	4437200	5563700	8378800	8978300	6398400	12605000	5024100	11138000	14287000	7567100	5569900	7915700	1.52242	0.546287	1.65667	0.488356	1.14543	0.950696
Q9BY44	7	Eukaryotic translation initiation factor 2A;Eukaryotic translation initiation factor 2A, N-terminally processed	9828000	12299000	13347000	8978300	12354000	11508000	14362000	15361000	14911000	11574500	10938000	12211000	0.925757	0.853335	1.25822	0.148358	0.978844	0.998808
Q14558	7;1	Phosphoribosyl pyrophosphate synthase-associated protein 1	7474800	16718000	16673000	8994900	10556000	24605000	13051000	13118000	12783000	7879400	7847200	12004000	1.08051	0.999258	0.953169	0.999941	0.678577	0.689067
Q00765	5	Receptor expression-enhancing protein 5	8901500	16111000	15541000	9007300	7080300	8439400	5546000	15905000	14719000	17386000	9493200	19280000	0.604806	0.492215	0.891908	0.940737	1.13823	0.981487
P26583	2	High mobility group protein B2	10955000	19775000	11109000	9011900	13872450	18733000	8930800	11744000	8934000	9727450	8011900	11443000	0.994702	0.999975	0.707684	0.536695	0.697492	0.497746
Q9NP79	2	Vacuolar protein sorting-associated protein VTA1 homolog	9360200	7547400	8320100	9017700	6307800	5088800	8197000	7890700	8790200	6756150	9116200	4396100	0.809202	0.644018	0.986134	0.99993	0.80342	0.580848
P37198	2	Nuclear pore glycoprotein p62	11052000	4847600	715630	9018400	5560300	2102200	2880600	4545600	2506400	0	0	3280500	1.00395	0.89967	0.597801	0.997459	1	1
O95816	6	BAG family molecular chaperone regulator 2	16792000	17725000	15859000	9069800	13133000	19236000	10771000	26742000	28712000	19805000	20026000	19584000	0.82259	0.812195	1.31461	0.89899	1.17943	0.925832
P07602	2	Prosaposin;Saposin-A;Saposin-B-Val;Saposin-B;Saposin-C;Saposin-D	6102500	5756200	5469100	9072600	7601750	6130900	2688000	4799200	5464500	2678200	2386950	2095700	1.31611	0.509938	0.747452	0.325898	0.413258	0.00541949
O15145	2	Actin-related protein 2/3 complex subunit 3	12545000	8760800	5908300	9086200	6887900	7400200	13042000	5188400	4082500	7004000	7958200	8684800	0.858904	0.981208	0.819902	0.784816	0.868925	0.987451
P16422	6	Epithelial cell adhesion molecule	9826700	9097800	7256600	9125300	7256000	14318000	20093000	8482700	15669000	113850000	7122200	14987000	1.17257	0.996932	1.68995	0.875941	5.19303	0.457327
O95486	7	Protein transport protein Sec24A	16951000	12123000	13655000	9125600	14179000	9990900	9556200	14361000	9429000	12089850	17271000	6908700	0.779225	0.719121	0.780411	0.719854	0.848827	0.798556
Q9H422	2	Homeodomain-interacting protein kinase 3	14779000	7724500	7972600	9141700	17080000	13110850	15803000	25709200	9906200	25701000	18085000	9292800	1.2906	0.863014	1.68717	0.520031	1.74165	0.484394
Q96EK6	3	Glucosamine 6-phosphate N-acetyltransferase	7869200	9138900	7479100	9160700	0	0	4221200	10389000	14610200	3289300	7245500	5267400	1	1	1.19329	0.985594	0.645325	0.421204
Q9BZZ5	3	Apoptosis inhibitor 5	8023400	11580000	11352000	9179400	4044700	8015100	6267000	5485300	9683500	1612400	6383000	11283000	0.686123	0.806503	0.692474	0.844416	0.62278	0.446926
Q16401	4	26S proteasome non-ATPase regulatory subunit 5	11314000	6494900	6422000	9212200	5335200	7170900	6885600	4903100	5375300	0	0	5359600	0.896306	0.896243	0.708352	0.366663	1	1
P17812	9;1	CTP synthase 1	10485000	20300000	22003000	9237200	6918800	22057000	13790000	17805000	24198000	4480400	17082000	27126000	0.723896	0.850467	1.05693	0.998431	0.922338	0.945237
P28331	9	NADH-ubiquinone oxidoreductase 75 kDa subunit, mitochondrial	9672700	20250000	15010000	9254200	6101800	24121000	4908200	9844600	25383000	10010650	7743300	12278000	0.878581	0.947474	0.893243	0.925988	0.668376	0.858296
Q14554	3	Protein disulfide-isomerase A5	9488700	6624400	7465800	9301600	4855600	6738900	10971000	7178800	6335500	15923000	6898600	6085600	0.88622	0.956265	1.03844	0.999859	1.22598	0.97513
Q99541	4	Perilipin-2	8743100	9301200	13286000	9320900	7056400	4791900	9689100	9902000	8134600	0	0	5324900	0.675678	0.172887	0.884948	0.849843	1	1
Q13557	4;1;1;1	Calcium/calmodulin-dependent protein kinase type II subunit delta	10039000	6901500	5747800	9355700	8641600	7155600	8047600	10039000	4226500	3162500	11762000	6051900	1.10863	0.983417	0.983463	0.998778	0.924547	0.945616
P63000;P60763;P15153	3;2;2	Ras-related C3 botulinum toxin substrate 1;Ras-related C3 botulinum toxin substrate 3;Ras-related C3 botulinum toxin substrate 2	11331000	11888000	10821000	9387600	9159900	19905000	8108300	12023000	24227000	9152900	11990000	10428000	1.12963	0.997699	1.30312	0.945286	0.927465	0.992306
P33316	3	Deoxyuridine 5-triphosphate nucleotidohydrolase, mitochondrial	8442200	23003000	21601000	9403100	10903000	15132000	13896000	19220000	20226000	9838100	12284000	15515000	0.668061	0.650696	1.00558	0.989712	0.709515	0.774248
P57088	1	Transmembrane protein 33	14364000	9162300	8170500	9408300	7745100	8711200	16683700	7948100	8735600	7816200	7142200	6285300	0.816	0.842211	1.05271	0.99939	0.670216	0.361465
Q9HAV4	6	Exportin-5	7841100	8304400	6722500	9415000	4925400	6118600	7361300	3617100	3406900	7042300	6967200	7117400	0.894656	0.915569	0.629058	0.170245	0.923863	0.986176
P84090	3	Enhancer of rudimentary homolog	6664300	10505000	5744300	9425000	7135100	7021300	7767400	10641000	16402000	9290400	7329800	11251000	1.02914	0.99511	1.5192	0.351096	1.21636	0.785036
O75489	4	NADH dehydrogenase [ubiquinone] iron-sulfur protein 3, mitochondrial	10575500	10087000	11064000	9435500	10289000	10435000	9408200	8324400	10243000	7242300	17570000	8511900	0.950609	0.993699	0.881774	0.914321	1.05036	0.998855
Q9NUQ9	3	Protein FAM49B	6842200	7492200	7299800	9438100	11215000	6958000	8902500	8398200	8502700	3435900	6845100	8505800	1.27627	0.73529	1.19271	0.848287	0.868384	0.776489
Q9UN86	5	Ras GTPase-activating protein-binding protein 2	13163000	22989000	12278000	9457400	10754000	11930000	12627000	19767000	15037000	5459100	9943300	17303000	0.663667	0.603049	0.979372	0.999999	0.675313	0.447794
Q99598	4	Translin-associated protein X	13763000	16421000	9379000	9459500	12119000	12541000	9048000	10189000	18120000	3543800	11982000	15510000	0.862409	0.985392	0.944241	0.996502	0.784465	0.739905
Q01469	3	Fatty acid-binding protein, epidermal	8896100	16574000	16129000	9477900	12605000	14139000	11278000	11375000	15542000	5851400	11399000	15482000	0.870738	0.973856	0.918169	0.996186	0.786854	0.74381
O75937	5	DnaJ homolog subfamily C member 8	9825200	12761000	13488000	9484100	11587000	9473600	6541200	14233000	10971000	10078000	10144000	10012000	0.846719	0.811031	0.879997	0.793606	0.838106	0.795534
O94925	6	Glutaminase kidney isoform, mitochondrial	10188000	6723300	11792000	9495100	3207700	9271300	13538000	24036000	16484000	2578900	5428900	8788300	0.76556	0.811766	1.88334	0.430899	0.585163	0.435653
P05026	4	Sodium/potassium-transporting ATPase subunit beta-1	9343800	7407400	9041300	9516400	9039100	10053000	19822000	13556000	11766000	33989000	12429000	7535000	1.10918	0.98779	1.75028	0.428067	2.09181	0.424816
P51452	4	Dual specificity protein phosphatase 3	11208000	12376000	11894000	9535800	11395000	7792300	9254100	10840000	14933000	0	0	7809700	0.809603	0.352915	0.987291	0.97426	1	1
P46926;Q8TDQ7	5;3	Glucosamine-6-phosphate isomerase 1;Glucosamine-6-phosphate isomerase 2	8120700	19480000	16057000	9544800	14040000	16767000	10155000	16721000	21472000	19087500	20119000	18056000	0.924277	0.99868	1.10743	0.969036	1.31162	0.625354
O75964	2	ATP synthase subunit g, mitochondrial	13740000	3947600	3105500	9560800	5904100	4081600	6114600	3984400	4225900	22892000	5656500	4191400	0.940047	0.997089	0.688926	0.989017	1.57456	0.880882
P04066	2	Tissue alpha-L-fucosidase	11002000	11108000	10896000	9597600	0	0	11074000	14209000	25283000	8458600	8905700	8682150	1	1	1.53202	0.24054	0.789143	0.503246
Q9NR28	7	Diablo homolog, mitochondrial	15800000	16192000	15142000	9605600	28672000	18463000	18128000	17940000	14380000	48321000	19241000	19600000	1.20381	0.991104	1.07031	0.996983	1.84924	0.41324
P46109	5	Crk-like protein	8676000	15550000	14619000	9614400	10969200	12324000	12130000	13308000	16325000	11956500	9607000	14306000	0.847151	0.852519	1.07512	0.942262	0.923401	0.984196
P09012	4	U1 small nuclear ribonucleoprotein A	5283500	13919000	13652000	9629700	3399500	15951000	8781900	11086000	29160000	11178950	6914900	15443000	0.882077	0.970446	1.49227	0.896661	1.02077	0.9994
P55957	3	BH3-interacting domain death agonist;BH3-interacting domain death agonist p15;BH3-interacting domain death agonist p13;BH3-interacting domain death agonist p11	11808000	9760600	11293000	9640000	14767000	11313000	7801700	15929000	14063000	3059100	17177000	16523000	1.08698	0.998399	1.15009	0.995808	1.1186	0.98937
Q13085	7;2	Acetyl-CoA carboxylase 1;Biotin carboxylase	6499200	7689500	7753700	9658700	6585400	4720200	6699900	7723300	4211000	5839350	7456300	4222400	0.955424	0.981765	0.849233	0.838754	0.798365	0.712835
P08754	2	Guanine nucleotide-binding protein G(k) subunit alpha	10197000	6246300	6691700	9676400	8497750	7319100	14669000	6080800	9516900	15686000	5284000	6066900	1.10193	0.983749	1.30826	0.89191	1.16866	0.998122
Q13576	5	Ras GTPase-activating-like protein IQGAP2	5935600	4384500	5561800	9697000	8589200	7481400	8084200	12179000	4094800	5600100	4663450	3726800	1.62245	0.294022	1.5337	0.563127	0.880899	0.951669
P22087	5	rRNA 2-O-methyltransferase fibrillarin	9047900	7723600	5744100	9708200	10743600	11779000	10095000	9406100	9711600	8374200	6974100	11078000	1.43149	0.107836	1.29744	0.272361	1.17369	0.680553
O43684	4	Mitotic checkpoint protein BUB3	9679900	12553000	11316000	9717500	7247900	9466000	7806100	11991000	10758000	8832200	10428000	7236400	0.787847	0.40124	0.910763	0.888634	0.78979	0.400894
O00584	3	Ribonuclease T2	10520000	9949200	11414000	9718100	8964100	9487600	8029400	9813700	11332000	32991000	7777000	10686000	0.883531	0.979396	0.915062	0.989549	1.61383	0.821881
Q5VZ89	2	DENN domain-containing protein 4C	6849900	4986600	5603300	9735700	6822200	3908700	4117100	8412800	4295700	4550100	5069700	4030500	1.17356	0.978784	0.964782	0.987749	0.78271	0.795735
P78347	7	General transcription factor II-I	14083000	6715900	10605000	9785300	8613850	7442400	7038100	6448700	8350100	5189200	5137300	5085400	0.822877	0.79831	0.695356	0.301611	0.490764	0.0190999
P25815	3	Protein S100-P	22154000	40583000	32059000	9790100	41776000	40920000	10220000	41253000	42377000	8855000	32584000	61097000	0.975633	0.991258	0.990021	0.993991	1.08165	0.993483
P34896	7	Serine hydroxymethyltransferase, cytosolic	8620200	11031000	13320000	9853400	10255000	12070000	6830200	13666000	14355000	9784150	10305000	9263300	0.975955	0.999899	1.05702	0.999667	0.890245	0.953504
Q16204	5	Coiled-coil domain-containing protein 6	8664000	9926000	8868900	9871400	6412600	7360600	10224000	10277000	10829000	8807450	7552900	10062000	0.861091	0.49824	1.14098	0.649776	0.962251	0.978772
Q9BRQ8	8	Apoptosis-inducing factor 2	9621600	24632000	22878000	9877700	21817000	38738000	12967000	21461000	27436000	30026000	24595000	38903000	1.23282	0.982495	1.08283	0.99105	1.63699	0.531765
P00374	5	Dihydrofolate reductase	8906100	20420000	12951000	9896500	9800700	11819000	11507000	11454000	13375000	9755500	11896000	7615000	0.745467	0.645685	0.859472	0.961113	0.692254	0.416163
Q9C005	2	Protein dpy-30 homolog	9626600	8125300	12231000	9938600	16377000	5360200	3376100	7558100	8644900	1656000	8511300	8078200	1.05646	0.999907	0.653009	0.761858	0.60853	0.517427
Q13451	7	Peptidyl-prolyl cis-trans isomerase FKBP5;Peptidyl-prolyl cis-trans isomerase FKBP5, N-terminally processed	9320200	10512000	9572900	9965400	9009500	8768300	7953100	9745100	9062300	9421100	5361100	8679700	0.943483	0.97213	0.910063	0.892049	0.797885	0.316977
Q9BVG4	3	Protein PBDC1	7819800	10581000	10139000	9981500	8722500	11039000	9711300	11777000	10152000	5211100	13104000	12977000	1.04216	0.997245	1.10864	0.965535	1.09644	0.999817
Q53FA7	5	Quinone oxidoreductase PIG3	4520600	10490000	4779500	9986200	2803600	9422100	10444000	11053000	8272400	10615250	5739500	15491000	1.12237	0.999272	1.50426	0.661519	1.60918	0.66685
O15372	5	Eukaryotic translation initiation factor 3 subunit H	9386000	9060800	9654500	10019000	4711700	9570700	7285400	8719700	10837000	5469800	7291700	10023000	0.864778	0.818013	0.955191	0.99351	0.810799	0.72507
Q9BRJ6	4	Uncharacterized protein C7orf50	11434000	14893000	12590000	10019000	13489000	9423800	16185000	13659000	17269000	11130500	9901000	12360000	0.846206	0.486312	1.2106	0.40675	0.858018	0.589997
Q13885;Q9BVA1	3;2	Tubulin beta-2A chain;Tubulin beta-2B chain	11297000	12941000	12319000	10026000	7310900	10192000	11591000	11398000	9270700	6656800	5664900	6093800	0.75304	0.0776896	0.882449	0.606488	0.503748	0.000651721
P15121	4	Aldose reductase	16436000	28488000	18425000	10027000	6392200	26852000	20265000	17819000	20781000	20182500	15309000	25056000	0.683061	0.437999	0.929218	0.999003	0.955777	0.999531
Q15370	3	Transcription elongation factor B polypeptide 2	7915300	11912000	8357500	10048000	8215900	2823200	10536000	12593000	8984100	8041750	7821800	8261700	0.748173	0.560972	1.13938	0.966115	0.855967	0.965559
Q9BTT0	3	Acidic leucine-rich nuclear phosphoprotein 32 family member E	17910000	12126000	16640000	10055000	6902400	12854000	10492000	8616300	12893000	5421900	5109300	13849000	0.638688	0.418233	0.685605	0.580048	0.522328	0.116228
Q16181	6	Septin-7	11640000	12845000	13486000	10138000	14180000	25029000	10390000	12854000	21684000	1749600	13436000	15989000	1.2996	0.984778	1.18322	0.996142	0.821011	0.752417
O60218	7	Aldo-keto reductase family 1 member B10	15784000	45118000	39216000	10171000	36311000	57491000	28238000	73670000	77807000	4080400	59439000	63940000	1.0385	0.999437	1.79503	0.884392	1.27309	0.994562
P33993	5	DNA replication licensing factor MCM7	10799000	11104000	10627000	10180000	9426000	7249700	10017000	10014000	8638400	9251150	8252300	10250000	0.825567	0.207283	0.881322	0.537582	0.853165	0.356945
Q3ZCQ8	4	Mitochondrial import inner membrane translocase subunit TIM50	7925200	6285100	4967800	10196000	4974200	3871500	5389400	6059800	5892200	8303900	3871000	6695400	0.992888	0.992018	0.904229	0.989815	0.98395	0.998203
Q14696	4	LDLR chaperone MESD	18107000	11707000	9555200	10301000	9131300	8287300	7505600	9221100	9017900	2930600	13854000	6221200	0.704094	0.800608	0.653927	0.687598	0.58436	0.269892
Q14566	11	DNA replication licensing factor MCM6	13928000	21315000	21419000	10301000	12076000	15091000	14473000	17833000	19247000	16870000	15932000	17808000	0.661254	0.0829658	0.909834	0.936694	0.893191	0.908356
P16278	3	Beta-galactosidase	7951600	9151200	8595500	10302000	7318900	9259200	9735700	8262100	11729000	14831000	7105600	7838700	1.04599	0.997411	1.15676	0.891909	1.15865	0.961892
P48556	5	26S proteasome non-ATPase regulatory subunit 8	10317000	15334000	10020000	10304000	9476400	9726200	10423000	17792000	11377000	13326000	13142000	10306000	0.827187	0.731842	1.10992	0.935064	1.03092	0.993064
Q5TZA2	1	Rootletin	12689500	11585000	13794000	10305000	11229000	12449000	11518000	14040000	15033000	11734500	11620000	11849000	0.89268	0.492765	1.06626	0.860361	0.924741	0.764198
O75534	4	Cold shock domain-containing protein E1	10178000	17706000	10624000	10328000	10485000	8074100	12289000	15613000	12903000	4424200	10584000	7675600	0.750158	0.688853	1.05965	0.981923	0.589067	0.15688
Q14011	3	Cold-inducible RNA-binding protein	11125000	13322000	12229000	10328000	10538500	10749000	13730000	9030000	13652000	3196800	5802500	7351600	0.862021	0.888757	0.992802	0.999459	0.44582	0.0124143
P84157	5	Matrix-remodeling-associated protein 7	6910900	9100400	9435000	10376000	13610000	8546200	10728000	9312300	9195700	9003400	6524700	7851300	1.27846	0.385659	1.14893	0.73068	0.918774	0.928819
Q9NTX5	3	Ethylmalonyl-CoA decarboxylase	9922100	8763300	9574100	10388000	13050000	9566900	9213800	7488100	8019600	8372000	10382000	9200700	1.16792	0.441668	0.874803	0.505052	0.989214	0.998873
Q86UE4	5	Protein LYRIC	10927000	6438900	8041100	10420000	14522000	7778800	10687000	7551000	6690400	15685000	5894600	6378700	1.28787	0.840231	0.981163	0.999942	1.10042	0.99996
P27707	2	Deoxycytidine kinase	5361400	9404100	8609600	10439000	7723300	2894800	8888100	7640200	16528300	0	0	8312100	0.900835	0.864042	1.41418	0.71776	1	1
Q92552	4	28S ribosomal protein S27, mitochondrial	12484000	10331000	9020600	10502000	7631400	9481000	7054200	11748000	13241000	9465900	10616000	12257000	0.867406	0.845565	1.00652	0.999453	1.01581	0.999493
P55769	2	NHP2-like protein 1;NHP2-like protein 1, N-terminally processed	9288600	7845500	9129800	10503000	5551500	8451900	8813800	9879400	9558700	5482900	10967000	10145000	0.933083	0.961563	1.07569	0.983208	1.0126	0.998968
P99999	3;1	Cytochrome c	10006000	12215000	13465000	10595000	13791000	19596000	8527800	15308000	18419000	11960250	5847500	18073000	1.23247	0.935042	1.18407	0.977245	1.00546	0.992004
Q5TDH0	4	Protein DDI1 homolog 2	11631000	9482300	9380800	10605000	6167100	7059100	9744900	6587200	5669200	6838750	6910400	6767100	0.781502	0.43694	0.721494	0.246383	0.672794	0.175373
Q9UM00	2	Transmembrane and coiled-coil domain-containing protein 1	11851000	6533800	6342100	10606000	6453900	5140200	10582000	5552500	3679800	5845600	5723200	5112000	0.897812	0.981921	0.801326	0.803917	0.674601	0.665471
O00193	1	Small acidic protein	13594000	21176000	14003000	10624000	10647000	16669000	7332600	17105000	23089000	2480300	6565800	14288000	0.777889	0.942744	0.974445	0.994659	0.478422	0.237583
Q13148	4	TAR DNA-binding protein 43	5659100	4198400	6676000	10656000	1391600	3330300	7772000	2738800	4678400	2003800	1667000	2340600	0.930106	0.850206	0.918692	0.987674	0.363589	0.2386
Q9Y295	3	Developmentally-regulated GTP-binding protein 1	6589800	16037000	13694000	10677000	4531200	7715000	6803000	12178000	13921000	7914750	6105200	9724300	0.631131	0.525	0.905872	0.994937	0.653737	0.65804
Q13243	4	Serine/arginine-rich splicing factor 5	11020000	8579700	11598000	10703000	7790500	4878000	26545000	10308000	16237000	3535200	6112500	8232000	0.749142	0.724546	1.70173	0.486593	0.57311	0.28755
P47813;O14602	5;5	Eukaryotic translation initiation factor 1A, X-chromosomal;Eukaryotic translation initiation factor 1A, Y-chromosomal	12334000	12417000	12525000	10798000	8356300	9153500	12362000	14809000	12391000	3595900	10446000	10321000	0.759411	0.708054	1.06133	0.996157	0.653581	0.244939
Q8NCW5	2	NAD(P)H-hydrate epimerase	11162000	15039000	9149000	10818000	11733000	11754000	8735000	11709000	9206500	6156700	6384900	10978000	0.970438	0.999939	0.838769	0.802146	0.665335	0.164863
Q9UHJ6	7	Sedoheptulokinase	14011000	14099000	15440000	10825000	8200900	10721000	8338900	11208000	11958000	3993600	15057000	10624000	0.683052	0.589789	0.723419	0.689753	0.681392	0.365246
Q9UMX0	2	Ubiquilin-1	8467100	16058000	15953000	10858000	13382000	14849000	9643300	20086000	16775000	11815200	8391400	15239000	0.965683	1	1.14888	0.950861	0.875674	0.963849
Q96EY1	3	DnaJ homolog subfamily A member 3, mitochondrial	4872100	3915100	3959500	10893000	6747400	4620100	3773300	2096700	1914200	9500100	5223100	6598700	1.74637	0.307883	0.610684	0.260989	1.67274	0.325837
P18754	7	Regulator of chromosome condensation	17818000	25049000	17981000	10907000	5795600	19195000	11394000	16423000	26629000	2502000	10961000	15796000	0.589955	0.61721	0.894787	0.988403	0.480854	0.289915
Q9UL12	6	Sarcosine dehydrogenase, mitochondrial	9696800	7538900	6628900	10927000	7095000	7607200	9047100	7018500	10034000	10702000	6856350	3010700	1.07394	0.996017	1.09365	0.989468	0.861906	0.818331
Q13442	4	28 kDa heat- and acid-stable phosphoprotein	7202100	14609000	13381000	10938000	11881000	14354000	8218600	9035800	11488000	12226500	10480000	13973000	1.05629	0.958825	0.816729	0.817687	1.04227	0.973494
P62316	4	Small nuclear ribonucleoprotein Sm D2	14102000	15695000	10715000	10976000	11739000	10562000	8324300	9963000	19553000	8358450	5752900	10964000	0.821411	0.866866	0.934052	0.950562	0.618961	0.238573
Q96LJ7	5	Dehydrogenase/reductase SDR family member 1	16346000	9654700	10275000	10989000	13430000	11247000	12434000	15291000	8003500	18526000	9370700	8926900	0.983193	0.999988	0.984916	0.999758	1.0151	0.999912
Q02218	8;1	2-oxoglutarate dehydrogenase, mitochondrial	8322800	3368800	5317800	10999000	13884000	6444800	12688000	3992900	5477800	15498000	3755300	4050700	1.84179	0.573852	1.30273	0.970469	1.37007	0.987632
Q9NZL9	4	Methionine adenosyltransferase 2 subunit beta	12056000	11934000	11363000	11023000	12836000	14640000	11573000	11954000	14853000	3511600	13241000	11517000	1.08899	0.993674	1.08562	0.994285	0.799638	0.640606
P53985	3	Monocarboxylate transporter 1	17415000	8784400	11769000	11059000	14055000	13861000	13225000	13557000	20262000	66878000	16275000	15365000	1.02651	0.998542	1.23903	0.926547	2.59474	0.288145
O14579	5	Coatomer subunit epsilon	16051000	15618000	17365000	11084000	6120400	12321000	14773000	13352000	14282000	7187800	10961000	11478000	0.602141	0.0755843	0.864849	0.866943	0.604209	0.091949
P26440	3	Isovaleryl-CoA dehydrogenase, mitochondrial	9963700	8236700	4994100	11085000	6332400	6368600	10306000	10664000	7686100	8441300	6187700	7117400	1.0255	0.999101	1.23547	0.698542	0.937567	0.998729
Q9Y383;Q9NQ29	6;3	Putative RNA-binding protein Luc7-like 2;Putative RNA-binding protein Luc7-like 1	12008000	12991000	11129000	11100000	6587200	8381500	12620000	21712000	17040000	9750700	9972500	14600000	0.721565	0.298757	1.42194	0.336222	0.950044	0.981813
Q9Y4P3	3	Transducin beta-like protein 2	10837000	4255000	6047800	11109000	5544600	6287800	9146000	3666500	4541000	7320400	3258500	4670100	1.08522	0.988993	0.820892	0.938506	0.721341	0.82327
P31947	7	14-3-3 protein sigma	8788400	23016000	20497000	11183000	19411000	19432000	11135000	20837000	32312000	7823000	15848000	20494000	0.956494	0.999999	1.22911	0.955336	0.844432	0.973746
O43765	6	Small glutamine-rich tetratricopeptide repeat-containing protein alpha	10231000	14549000	11567000	11230000	13002000	15249000	7236000	14305000	14232000	12255000	11811000	12699000	1.08622	0.966203	0.984208	0.991945	1.0115	0.999386
O94992	4	Protein HEXIM1	9808000	13178000	16653000	11276000	13055000	10868000	8109700	11421000	14046000	9452400	9609700	9295100	0.887989	0.92564	0.847062	0.733724	0.715386	0.289478
Q9H9J2	3	39S ribosomal protein L44, mitochondrial	15692000	10413000	6531200	11310000	12941000	8488700	10373000	16413000	9007000	7128700	13364000	4576100	1.00317	0.998511	1.09673	0.980955	0.768129	0.793851
Q16576	2	Histone-binding protein RBBP7	12665000	19423000	15684000	11330000	12776000	14152000	11101000	17934000	14621000	12381950	9455900	15308000	0.800846	0.622366	0.913841	0.943698	0.777565	0.480439
P35237	5	Serpin B6	18384000	12796000	10674000	11336000	16049000	15210000	11781000	17602000	12148000	9383100	7147500	12755000	1.0177	0.998414	0.992283	1	0.699709	0.35049
Q14203	6	Dynactin subunit 1	10725300	9643600	11807000	11339000	10538000	8259100	21387000	7345400	8895800	2735300	17441000	8178400	0.936605	0.998508	1.16945	0.999619	0.88124	0.834331
Q9P2J5	8	Leucine--tRNA ligase, cytoplasmic	8228100	14977000	14840000	11347000	7870600	14261000	10482000	10134000	13366000	3504400	10418000	14859000	0.879971	0.986585	0.893203	0.995273	0.756507	0.693161
P61513	3	60S ribosomal protein L37a	9789800	15442000	17395000	11365000	9838800	15811000	15022000	16306000	20037000	5679400	13313000	18131000	0.868346	0.969089	1.20499	0.895501	0.870893	0.883498
Q15056	4	Eukaryotic translation initiation factor 4H	10687000	17778000	26068000	11394000	8824000	19328000	9576800	15048000	22271000	17255500	13988000	20523000	0.725176	0.749993	0.859953	0.964248	0.949269	1
P13987	2	CD59 glycoprotein	8441600	10133000	5889000	11403000	10362000	7226500	14692000	10743000	12126000	53372000	11164000	7436700	1.18509	0.979014	1.53538	0.765471	2.94203	0.433298
Q9BT78	5	COP9 signalosome complex subunit 4	12958000	14001000	12864000	11455000	12960000	13134000	14992000	13999000	11574000	9249400	13629000	12013000	0.942897	0.936548	1.01863	0.999183	0.876162	0.540636
P42574	3	Caspase-3;Caspase-3 subunit p17;Caspase-3 subunit p12	6452400	12665000	10055000	11474000	12653000	11644000	13978000	12911000	11026000	11727500	10513000	12942000	1.22619	0.457935	1.29969	0.302969	1.20602	0.522214
P18827	2	Syndecan-1	11708000	13324000	11101000	11492000	12385000	11343000	12701000	17685000	16669000	9844200	11326000	11957000	0.974732	0.994044	1.30227	0.0942627	0.916813	0.7883
Q13155	5	Aminoacyl tRNA synthase complex-interacting multifunctional protein 2	16711000	13299000	11467000	11539000	14998000	14446000	10193000	14392000	11239000	6849300	17461000	13509000	0.98809	0.999992	0.863708	0.920485	0.911814	0.910441
Q14353	5	Guanidinoacetate N-methyltransferase	13139000	16690000	9834100	11554000	17501000	17170000	9741800	12326000	11318000	7989300	9714900	18568000	1.16544	0.904545	0.841735	0.911879	0.914507	0.938496
P16989	4	Y-box-binding protein 3	8400400	17568000	14984000	11601000	8094400	16797000	18092000	19424000	16741000	2796500	13789000	14170000	0.891093	0.993577	1.32488	0.876684	0.751006	0.719759
Q9Y697	5	Cysteine desulfurase, mitochondrial	6740100	7338200	8689300	11635000	2817200	13824000	5337900	7159100	12298000	14177000	5976900	10852000	1.24195	0.999975	1.08905	0.999877	1.36184	0.935862
Q96C19	6;1	EF-hand domain-containing protein D2	10550000	13278000	16052000	11650000	17021000	17497000	14056000	11010000	17655000	16113500	14124000	18103000	1.15767	0.821757	1.07124	0.978617	1.21215	0.638137
P61916	4	Epididymal secretory protein E1	15441000	14138000	7067000	11707000	27300000	13412000	13276000	9409400	11723000	28835000	8117100	9957300	1.43042	0.81149	0.93894	0.999964	1.28007	0.983117
Q9ULA0	5	Aspartyl aminopeptidase	15152000	12254000	13834000	11717000	16956000	13676000	7394200	10600000	14592000	13174000	7549800	22066000	1.02689	0.999875	0.79016	0.761417	1.03758	0.997294
P61019	2	Ras-related protein Rab-2A	13320000	20485000	18443000	11727000	9754100	31784000	16447000	20299000	23924000	34175000	19719000	27293000	1.01947	0.983852	1.16119	0.956489	1.55388	0.529333
P33908	3	Mannosyl-oligosaccharide 1,2-alpha-mannosidase IA	12176000	8623700	12268000	11804000	7516700	5875600	14093000	7302100	10393000	23041000	6509800	6203000	0.761961	0.847303	0.961304	0.998204	1.08123	0.990664
Q92530	3	Proteasome inhibitor PI31 subunit	12705000	15100000	20686000	11808000	10097000	16453000	12274000	13563000	15413000	13071000	11024000	15118000	0.791033	0.51537	0.850673	0.811945	0.808666	0.632693
P23588	9	Eukaryotic translation initiation factor 4B	13868000	13455000	22675000	11848000	13790000	15475000	14207000	13183000	30560000	3019400	9272100	22440000	0.822293	0.982283	1.15905	0.996258	0.694658	0.56016
Q9H3N1	3	Thioredoxin-related transmembrane protein 1	9033700	9238800	10839000	11852000	14667000	10822000	13027000	13359000	8241200	11962000	11031000	8657900	1.28269	0.421071	1.18947	0.743876	1.08723	0.952933
O15067	9	Phosphoribosylformylglycinamidine synthase	16910000	19238000	12291000	11887000	11402000	16186000	13955000	17912000	17178000	13901500	13505000	14298000	0.814943	0.486312	1.01251	0.997874	0.860969	0.760357
O75153	11;1	Clustered mitochondria protein homolog	8816500	17266000	19403000	11918000	11849000	12788000	15990000	18165000	14054000	3420800	10153000	13266000	0.803663	0.9625	1.05988	0.98863	0.590074	0.342086
Q96DE0	3	U8 snoRNA-decapping enzyme	4050300	3286250	2522200	11930000	7113300	2296600	4534130	852130	3682000	0	2090500	0	2.16456	0.612272	0.919818	0.882848	1	1
Q14165	5	Malectin	11788000	5057700	5942800	11945000	6127500	5159300	12917000	4164900	4962800	15132000	5225900	4508100	1.01945	0.999958	0.967361	0.996435	1.09116	1
O00330	5	Pyruvate dehydrogenase protein X component, mitochondrial	10073000	7270500	7112100	12006000	7273000	6615400	10768000	7644000	9733800	14987000	7336000	9017600	1.05883	0.998625	1.15089	0.91786	1.28153	0.780608
Q9BT09	3	Protein canopy homolog 3	18914000	9093300	7561500	12052000	19463000	7517900	10900000	6121000	6872600	11967000	0	0	1.09739	0.955294	0.671757	0.609161	1	1
Q13228	4	Selenium-binding protein 1	13890000	12742000	14270000	12112000	8520200	13612000	13692000	9497200	11038000	5242500	16244000	12738000	0.837226	0.88918	0.83681	0.899256	0.836744	0.739203
P62273	3	40S ribosomal protein S29	17513000	17506000	13797000	12217000	17388000	14457000	3376200	27172000	10366000	14536500	18083000	10990000	0.902614	0.994842	0.838131	0.693013	0.893344	0.99139
P09874	9	Poly [ADP-ribose] polymerase 1	10082000	6148400	11989000	12226000	7167200	15871000	18508000	15836000	20864000	8719100	16443000	17845000	1.24964	0.871402	1.95638	0.1262	1.52403	0.483709
P61006	4	Ras-related protein Rab-8A	11089000	10197000	8402700	12235000	8741400	9255100	7999700	12227000	9911000	9885100	8763700	5930100	1.01828	0.99979	1.01512	0.999975	0.827887	0.631625
P53004	4	Biliverdin reductase A	14342000	17343000	15838000	12238000	13910000	15572000	11936000	15751000	22862000	5006700	20794000	17334000	0.877891	0.980253	1.06367	0.999775	0.907659	0.875964
Q96K17	5	Transcription factor BTF3 homolog 4	15885000	11710000	14856000	12252000	12610500	12969000	20681000	14364000	10261000	13063500	11980000	14147000	0.89118	0.907707	1.06725	0.996813	0.923194	0.966182
Q9UHD1	5	Cysteine and histidine-rich domain-containing protein 1	7647000	20042000	16226000	12272000	16532000	19751000	9485800	19707000	20962000	16380000	11139000	21621000	1.10566	0.958042	1.14209	0.963265	1.11898	0.961742
Q9Y5X3	10	Sorting nexin-5	14164000	22943000	17905000	12294000	8952900	22854000	11940000	19944000	30249000	3364700	7856100	19922000	0.80166	0.92859	1.12944	0.998607	0.566109	0.372008
Q13310	4	Polyadenylate-binding protein 4	15420000	21510000	15541000	12323000	11830000	17681000	11617000	16194000	21082000	3867700	13546000	18441000	0.797278	0.925815	0.93181	0.995302	0.683324	0.492784
Q9UJS0	6;1	Calcium-binding mitochondrial carrier protein Aralar2	12206000	12244000	7404500	12383000	10074000	14314000	17399000	9884800	10030000	50752000	14511000	11614000	1.15434	0.972824	1.17138	0.978023	2.41338	0.33548
O95747	5	Serine/threonine-protein kinase OSR1	6403400	7316400	10156000	12415000	4896200	10464000	8385700	8567100	8624000	4329400	7133200	8080500	1.16332	0.981527	1.07124	0.985941	0.818532	0.842665
P21549	2	Serine--pyruvate aminotransferase	15446000	8162300	6413700	12479000	8958700	5438400	9752500	5472400	15224900	35271000	8536000	5822400	0.895214	0.997472	1.01425	1	1.6531	0.954815
P35221	5;1	Catenin alpha-1	11784000	15519000	10997000	12538000	8534050	4530100	22997000	13981000	11185000	9586000	5188800	5421100	0.668463	0.446994	1.25752	0.916317	0.527308	0.199953
P23434	2	Glycine cleavage system H protein, mitochondrial	18396000	29487000	13780000	12538000	32433000	36636000	15417000	25205000	33422000	40200000	11200000	20619000	1.32344	0.944376	1.20078	0.969868	1.16795	0.998026
Q9NPH2	5	Inositol-3-phosphate synthase 1	11115000	8623100	8224500	12544000	9476800	7138400	10090000	7898100	8376300	3693100	6045900	5849100	1.04279	0.999039	0.942845	0.989386	0.557462	0.0436451
Q9BQA1	6	Methylosome protein 50	15981000	36233000	31179000	12553000	26792000	26661000	13206000	27788000	36989000	14174000	30851000	35171000	0.791505	0.928939	0.935126	0.994421	0.961663	0.998988
P30533	7	Alpha-2-macroglobulin receptor-associated protein	16109000	18242000	13121000	12615000	8984900	8477300	19271000	15686000	20966000	42537000	18697000	14210000	0.633578	0.362075	1.17802	0.921186	1.58923	0.55886
P11279	2	Lysosome-associated membrane glycoprotein 1	12488000	16787000	22915000	12615000	21575000	14394000	41414000	16875000	27276000	67414000	28038000	21453000	0.930906	0.997162	1.63949	0.578667	2.23999	0.251586
Q5T2W1;A8MUH7	6;3	Na(+)/H(+) exchange regulatory cofactor NHE-RF3;Putative PDZ domain-containing protein 1P	12891000	9513100	11383000	12660000	6580600	7933200	12816000	5687500	6662700	5974800	5284400	6436400	0.804266	0.722018	0.744846	0.482433	0.523738	0.0974776
P10644	4	cAMP-dependent protein kinase type I-alpha regulatory subunit;cAMP-dependent protein kinase type I-alpha regulatory subunit, N-terminally processed	12750000	10550000	8369100	12666000	5047100	8856550	8814300	10915000	8818900	0	0	7751000	0.838977	0.644579	0.901453	0.923909	1	1
Q12765	7	Secernin-1	16200000	14945000	15932000	12700000	16459000	16717000	13338000	18790000	17521000	6799200	12820000	16399000	0.974489	0.998509	1.05463	0.996665	0.765091	0.442074
Q9GZT3	3	SRA stem-loop-interacting RNA-binding protein, mitochondrial	4219400	6331100	5334000	12728000	2878700	8639300	3852300	5484700	9337000	8006800	3486400	8663300	1.52639	0.921321	1.17561	0.99375	1.26894	0.974536
Q15165	5	Serum paraoxonase/arylesterase 2	17766000	16679000	15794000	12749000	22884000	12623000	18262000	16503000	18416000	25171000	19137000	15636000	0.960529	0.965567	1.05856	0.986933	1.19318	0.797959
P53634	1	Dipeptidyl peptidase 1;Dipeptidyl peptidase 1 exclusion domain chain;Dipeptidyl peptidase 1 heavy chain;Dipeptidyl peptidase 1 light chain	5619900	16272000	16798000	12802000	18308000	13719000	11985000	14426000	17937000	43340000	13259000	16650000	1.15867	0.912516	1.14624	0.923297	1.89323	0.4249
Q9Y6Y8	9	SEC23-interacting protein	10205000	13882000	13173000	12831000	14071500	15312000	10005000	14225000	11105000	10971400	9615800	12327000	1.13297	0.691907	0.948336	0.963438	0.883366	0.741359
O14562	3	Ubiquitin domain-containing protein UBFD1	12494000	17096000	24419000	12851000	12368000	11885000	5926800	7954800	14833000	15648650	7263300	24034000	0.686997	0.758858	0.531663	0.278109	0.869225	0.919231
Q4VC31	3	Coiled-coil domain-containing protein 58	8973300	17437000	10810000	12904000	19821000	15733000	12615000	20652000	15021000	16481000	10274000	19086000	1.30192	0.626579	1.29736	0.648776	1.23161	0.795801
Q08426	7	Peroxisomal bifunctional enzyme;Enoyl-CoA hydratase/3,2-trans-enoyl-CoA isomerase;3-hydroxyacyl-CoA dehydrogenase	10644000	7480300	6722200	12943000	11830000	6940500	10549000	5785800	6300600	12249000	5015000	6029300	1.27638	0.855927	0.91101	0.979718	0.937488	0.972471
P46379	8	Large proline-rich protein BAG6	10797000	24342000	20616000	12984000	9700200	11209000	12304000	27113000	16182000	10308050	10697000	9919100	0.607895	0.335545	0.997202	1	0.554644	0.215808
P24539	7	ATP synthase F(0) complex subunit B1, mitochondrial	15480000	8897700	5292700	13066000	5913700	9794400	21425000	5695200	10517000	59098000	8287900	9455200	0.969791	0.999996	1.26851	0.987924	2.58982	0.730665
P63162;P14678	3;3	Small nuclear ribonucleoprotein-associated protein N;Small nuclear ribonucleoprotein-associated proteins B and B	16841000	18859000	15693000	13089000	7621300	17603000	17978000	18305000	30444000	4019700	13555000	26166000	0.745496	0.859855	1.29837	0.950757	0.851102	0.785101
Q9Y365	2	PCTP-like protein	12053000	9432700	6697800	13116000	4624400	7254600	8579200	6129500	3685900	7917100	7763100	8071100	0.886866	0.926563	0.652673	0.47087	0.842738	0.962433
Q14166	6	Tubulin--tyrosine ligase-like protein 12	12999000	11961000	13058000	13119000	11600000	12618000	10888000	9983800	9351900	9955100	10933000	8977200	0.982087	0.989174	0.794984	0.0214312	0.785557	0.0159583
Q14376	4	UDP-glucose 4-epimerase	23677000	18256000	18396000	13137000	18514000	16325000	19485000	14511000	16853000	7330300	15481000	17933000	0.795239	0.738498	0.842862	0.870703	0.675368	0.257762
P54578	6	Ubiquitin carboxyl-terminal hydrolase 14	14997000	17565000	19615000	13142000	16951000	15144000	9038300	21057000	17335000	16790500	16441000	17140000	0.866991	0.884846	0.909027	0.869219	0.965397	0.998705
Q969Q0	2	60S ribosomal protein L36a-like	10480000	22119000	20282000	13172000	13430000	24033000	12911000	15548000	21876000	6042100	17402000	22897000	0.957527	0.999724	0.951854	0.999914	0.876328	0.931491
P00846	1	ATP synthase subunit a	14482000	1694500	1449400	13173000	2278700	2278200	8816300	1360200	2305100	20117000	2076700	2093300	1.0059	0.99528	0.70814	0.999723	1.37792	0.987993
P68400;Q8NEV1	5;3	Casein kinase II subunit alpha;Casein kinase II subunit alpha 3	12611000	18772000	13213000	13189000	8830200	9052800	10224000	17699000	14827000	10512000	12129000	10533000	0.696744	0.239235	0.958606	0.990583	0.743878	0.42326
P61011	6	Signal recognition particle 54 kDa protein	9145100	10121000	9511000	13196000	6011400	8969900	11745000	9081000	8308500	8788600	9094400	8482800	0.979157	0.977222	1.01242	0.999999	0.916208	0.959563
P15374	4	Ubiquitin carboxyl-terminal hydrolase isozyme L3	17734000	22023000	21011000	13204000	19545000	25671000	19873000	24191000	20604000	6793600	18045000	20491000	0.961361	0.99428	1.06418	0.996082	0.745945	0.551239
P30043	5	Flavin reductase (NADPH)	12787000	15092000	15107000	13213000	9347000	14235000	13628000	15168000	15334000	6171900	13960000	19342000	0.855976	0.914412	1.02661	0.999528	0.918297	0.889185
Q93045	1	Stathmin-2	13076000	17042000	15253000	13260000	14956000	10741000	17752000	19781000	15766000	13919500	14938000	12901000	0.858632	0.475989	1.17474	0.44259	0.920379	0.868391
O43760	2	Synaptogyrin-2	9240200	9848500	8894200	13346000	10129000	9341800	16944000	10280000	27224000	27206000	12808000	20007000	1.17274	0.940716	1.94576	0.194244	2.14492	0.0989809
P49326	4	Dimethylaniline monooxygenase [N-oxide-forming] 5	13294000	12795000	13382000	13384000	11613450	9842900	11847000	11001000	9546000	11020000	6605900	7112300	0.882682	0.77182	0.820704	0.496373	0.626744	0.0287129
P20674	2	Cytochrome c oxidase subunit 5A, mitochondrial	16638000	14288000	11147000	13392000	13496000	18055000	14408000	10056000	14293000	40294000	22565000	18129000	1.06821	0.98783	0.921185	0.9802	1.92494	0.087173
P62837;P61077	3;3;1;1	Ubiquitin-conjugating enzyme E2 D2;Ubiquitin-conjugating enzyme E2 D3	13774000	15055000	14053000	13425000	16248000	11503000	9321900	14477000	13780000	3797400	20955000	14172000	0.960216	0.999158	0.876333	0.978721	0.90771	0.843065
Q9C0B1	6	Alpha-ketoglutarate-dependent dioxygenase FTO	22150000	15491000	14568000	13445000	22961000	12395000	18667000	13841000	13153000	12045500	12520000	11571000	0.934724	0.959839	0.874581	0.893022	0.692151	0.293278
Q9BXP5	7	Serrate RNA effector molecule homolog	11725000	12043000	11156000	13477000	3843200	10915000	8257900	12004000	11801000	5135400	7498400	8284200	0.808476	0.690043	0.918076	0.987331	0.598958	0.364967
Q07812	4	Apoptosis regulator BAX	24741000	30754000	21854000	13580000	38364000	26797000	19309000	28988000	28679000	15809000	20393000	29263000	1.018	0.996399	0.995178	0.99997	0.846359	0.900269
P69849;Q5JPE7;Q15155	11;11;10	Nodal modulator 3;Nodal modulator 2;Nodal modulator 1	16493000	12024000	8310000	13603000	8063000	11634000	26244000	9780300	15635000	23673000	12174000	12514000	0.904228	0.99213	1.40276	0.775796	1.31319	0.832836
Q9BRK5	5	45 kDa calcium-binding protein	13590000	8182300	6191900	13604000	4400000	4535200	10754000	11404000	11377000	14367000	4249300	9308150	0.806002	0.86245	1.19921	0.932267	0.998579	0.998404
Q9HCE1	4	Putative helicase MOV-10	18081000	10538000	8861200	13691000	14599000	8909300	9917200	9252800	10439000	11091650	14699000	7484300	0.992505	0.99983	0.78999	0.849618	0.887801	0.965263
Q9H3P7	6	Golgi resident protein GCP60	10174000	12552000	13779000	13709000	8759200	10195000	14054000	16559000	10099000	6149300	10187000	9707200	0.89476	0.917531	1.11524	0.955079	0.713423	0.314615
A1L0T0	4	Acetolactate synthase-like protein	22330000	8658800	9478000	13752000	8013100	7671500	16409000	5402200	4936200	33929000	6541600	5747300	0.727426	0.963609	0.660971	0.820039	1.14212	0.995927
P40222	5	Alpha-taxilin	8930000	10786000	10026000	13753000	10920000	8074900	8344800	12587000	10915000	7241800	7521100	6962500	1.10107	0.950594	1.07077	0.977599	0.730462	0.215376
P10253	10	Lysosomal alpha-glucosidase;76 kDa lysosomal alpha-glucosidase;70 kDa lysosomal alpha-glucosidase	11443000	18914000	15819000	13792000	11962000	15531000	24748000	19772000	17503000	51612000	13425000	12646000	0.894079	0.992238	1.34319	0.821454	1.68232	0.81095
P00568	4	Adenylate kinase isoenzyme 1	7486900	12716000	8300500	13855000	13019000	10630000	9937600	10157000	13196000	15128500	11076000	19181000	1.31577	0.418763	1.16795	0.776953	1.59228	0.122069
Q96P70	5	Importin-9	14449000	21106000	13936000	13933000	27182000	21080000	26557000	22744000	16232000	5641500	18912000	9518900	1.25669	0.907075	1.32414	0.813969	0.688456	0.474229
Q92896	6	Golgi apparatus protein 1	15649000	8231300	7910000	14027000	11041150	8055300	16389000	9349400	10399000	36389000	21918050	7447100	1.04194	0.998173	1.13674	0.981377	2.06837	0.499878
Q9UNF0	6	Protein kinase C and casein kinase substrate in neurons protein 2	12728000	11204000	17653000	14062000	12332000	12451000	11448000	11255000	11080000	13776500	12622000	14931000	0.934111	0.961019	0.812384	0.347949	0.993856	0.999646
Q15020	8	Squamous cell carcinoma antigen recognized by T-cells 3	20919000	10246000	11244000	14179000	8117700	8396700	11234000	5844100	4423400	3724800	7754800	4602400	0.723747	0.781238	0.507003	0.204202	0.379212	0.0660226
Q15102	4	Platelet-activating factor acetylhydrolase IB subunit gamma	8892700	14938000	14428000	14193000	15616000	13599000	17766000	17249000	16191000	20860500	22483000	19238000	1.13459	0.652396	1.33841	0.136611	1.63575	0.015518
O43809	6	Cleavage and polyadenylation specificity factor subunit 5	7940400	14576000	11780000	14197000	8569500	13119000	7174800	14024000	14699000	14669500	10821000	18518000	1.04633	0.9968	1.04669	0.999552	1.28318	0.759664
P25205	10	DNA replication licensing factor MCM3	2946900	32600000	21808000	14235000	7756300	17041000	19388000	15910000	20038000	7078200	6954200	11755000	0.68054	0.999902	0.9648	0.91763	0.449611	0.871795
Q8NI22	2	Multiple coagulation factor deficiency protein 2	12782000	10626000	11143000	14242000	13627000	11792000	20558000	8578700	11054000	39687000	7400300	8849900	1.1479	0.987132	1.16323	0.996946	1.61897	0.972283
P37802	8;1	Transgelin-2	11801000	21838000	20421000	14250000	11478000	31100000	17044000	21740000	28524000	5822800	13353000	19244000	1.0512	0.999989	1.24506	0.921248	0.710688	0.684564
O14773	4	Tripeptidyl-peptidase 1	16213000	11461000	11195000	14251000	16703000	9497300	10399000	10093000	12378000	10995000	10465000	10288000	1.04071	0.997723	0.845661	0.741421	0.816795	0.629409
B5MCY1	2	Tudor domain-containing protein 15	15841000	7553700	11697350	14278650	23289000	5268300	7000400	14376000	21376400	6278100	15583000	3895400	1.22067	0.998739	1.2183	0.991404	0.73397	0.825293
P45880	7	Voltage-dependent anion-selective channel protein 2	13299000	8958600	8620700	14284000	16316000	18407000	21355000	7972500	14574000	37290000	21317000	15897000	1.5871	0.41193	1.42176	0.748298	2.41283	0.0793551
P55010	6	Eukaryotic translation initiation factor 5	15513000	17254000	20135000	14309000	12467000	17973000	9901600	19724000	21971000	6191900	15595000	18595000	0.845885	0.943029	0.975324	0.994557	0.763334	0.659821
Q00266	5	S-adenosylmethionine synthase isoform type-1	12931000	11607000	11588000	14312000	8478800	11203000	12596000	7474900	7395200	4931200	7124400	13555000	0.940979	0.989121	0.760286	0.675187	0.708924	0.421134
Q9H3G5	3	Probable serine carboxypeptidase CPVL	15664000	11484000	12819000	14335000	11789000	11433000	15200000	12018000	12716000	41872000	10633000	10613000	0.9397	0.997938	0.999174	1	1.57925	0.890666
Q01995	9	Transgelin	9496300	27381000	24688000	14362000	12997000	26412000	21763000	28188000	47708000	6493000	30889000	48803000	0.873398	0.998353	1.58627	0.789286	1.3999	0.993414
Q13867	6	Bleomycin hydrolase	10664000	16249000	17972000	14375000	19115000	19281000	10612000	20397000	20319000	10341000	21040000	18413000	1.17569	0.895817	1.14354	0.967338	1.10937	0.986694
Q9NR19	3	Acetyl-coenzyme A synthetase, cytoplasmic	18903000	10439000	6283800	14454000	5751100	4720600	7555900	6404800	6895800	3439800	4957300	1922300	0.699653	0.757779	0.585432	0.681479	0.289661	0.0550324
Q9H773	6	dCTP pyrophosphatase 1	16245000	23430000	23451000	14472000	21232000	26451000	16279000	25576000	27468000	4589600	22298000	25043000	0.984618	0.999852	1.09817	0.997302	0.82265	0.772793
Q8NBX0	5	Saccharopine dehydrogenase-like oxidoreductase	4105200	15821000	10227000	14530000	18150000	14785000	11927000	12023000	14101000	26402000	14850000	14850000	1.57413	0.318401	1.26192	0.663124	1.86057	0.183939
Q04446	5	1,4-alpha-glucan-branching enzyme	8996200	14993000	15613000	14582000	11333000	12003000	18147000	15298000	14015000	8187800	15767000	17117000	0.957472	0.999713	1.19842	0.79192	1.03711	0.99985
Q15427	3	Splicing factor 3B subunit 4	9926200	5363200	6986100	14650000	9821600	3202700	4456000	11493000	11867000	0	0	9846300	1.24236	0.98776	1.24873	0.937941	1	1
Q6FI81	5	Anamorsin	14655000	21086000	18515000	14673000	13648000	17376000	20334000	23710000	27290000	5759600	16293000	15001000	0.842248	0.916807	1.31477	0.716913	0.68294	0.340143
Q9BRP8	7	Partner of Y14 and mago	11036000	11318000	11960000	14674000	11712000	14040000	11889000	17409000	7255100	10246550	8502100	11991000	1.17812	0.851671	1.06525	1	0.895834	0.929708
Q9H0D6	6	5-3 exoribonuclease 2	12340000	14704000	8178900	14676000	9745000	10476000	12474000	11058000	10537000	1416000	6256200	9118700	0.990747	1	0.96724	0.999998	0.476704	0.189531
P17844	6	Probable ATP-dependent RNA helicase DDX5	21431000	17819000	16441000	14685000	6465700	11576000	20909000	13267000	17371000	5849200	7466400	9453500	0.587648	0.12193	0.925589	0.978452	0.408847	0.0163463
Q05682	9	Caldesmon	11346000	12264000	11937000	14748000	10044000	10542000	12437000	12651000	16199000	5301400	8212900	11054000	0.994008	0.999459	1.16148	0.863907	0.69115	0.192098
P04424	5	Argininosuccinate lyase	20275000	15797000	14383000	14749000	15876000	15800000	15949000	17318000	11405000	5938700	18408000	12728000	0.920127	0.991919	0.885383	0.961038	0.734807	0.471132
Q99729	3	Heterogeneous nuclear ribonucleoprotein A/B	21228000	25215000	23325000	14780000	15854000	20197000	24232000	32037000	35980000	24407500	20698000	28117000	0.728572	0.13135	1.32223	0.23508	1.04951	0.986129
P80303	8	Nucleobindin-2;Nesfatin-1	17090000	17115000	13986000	14842000	16075000	14127000	20266000	21806000	16325000	43580000	11398000	16127000	0.934697	0.996025	1.21178	0.916336	1.47548	0.871173
P07686	4	Beta-hexosaminidase subunit beta;Beta-hexosaminidase subunit beta chain B;Beta-hexosaminidase subunit beta chain A	9195100	14615000	16954000	14858000	14218000	17219000	13758000	17307000	23345000	28548000	15977000	17003000	1.13568	0.887615	1.33475	0.550778	1.50937	0.308626
P46977	4	Dolichyl-diphosphooligosaccharide--protein glycosyltransferase subunit STT3A	17845000	6223200	7434100	14878000	8006100	8660100	19070000	4544600	6850800	29654000	7185200	7006300	1.00133	0.998909	0.967085	0.996506	1.39182	0.980702
O15144	7	Actin-related protein 2/3 complex subunit 2	21775000	13575000	10885000	14882000	15684000	16831000	14771000	14538000	17362000	9031700	20614000	18244000	1.02513	0.991683	1.00943	0.996595	1.03579	0.999828
Q13177	7;2;2	Serine/threonine-protein kinase PAK 2;PAK-2p27;PAK-2p34	16130000	27662000	28583000	14981000	9596400	17445000	12286000	22157000	31456000	16982000	12903000	21061000	0.58062	0.298015	0.910522	0.964324	0.703917	0.64874
Q96IX5	2	Up-regulated during skeletal muscle growth protein 5	12327000	6840300	8346100	14995000	10212000	8830100	19701000	6510500	10634000	29966000	7866600	8476200	1.23711	0.951001	1.33918	0.949199	1.68314	0.835936
O43837	5	Isocitrate dehydrogenase [NAD] subunit beta, mitochondrial	14154000	11552000	15058000	15011000	10846000	14560000	14440000	14046000	11382000	8297800	8209500	9198200	0.991488	0.999407	0.97802	0.99713	0.630593	0.0135462
P02652	4	Apolipoprotein A-II;Proapolipoprotein A-II;Truncated apolipoprotein A-II	16705000	11211000	9972700	15026000	7200000	6967000	9127500	5496000	8536900	12318000	5298700	7791600	0.770494	0.737154	0.611275	0.395121	0.670604	0.491343
Q9H3K6	2	BolA-like protein 2	15641000	32388000	26114000	15036000	27564000	23014000	29343000	21869000	23931000	4189900	29630000	29810000	0.884966	0.996183	1.01349	0.999631	0.858205	0.835062
Q5T6V5	6	UPF0553 protein C9orf64	7503000	14338000	17056000	15041000	8954500	14916000	10052000	16181000	10637000	6512300	12205000	12757000	1.00037	0.999532	0.947888	0.999872	0.80917	0.895954
O75531	3	Barrier-to-autointegration factor;Barrier-to-autointegration factor, N-terminally processed	26135000	29929000	24904000	15057000	18155000	23172000	16928000	21174000	34831000	24965000	18247000	21494000	0.696374	0.274476	0.900763	0.861403	0.799155	0.640134
Q9Y6N5	8	Sulfide:quinone oxidoreductase, mitochondrial	15074000	11205000	16547000	15090000	26385000	25936000	20052000	24913000	27141000	53377000	21453000	23335000	1.57407	0.408154	1.6837	0.268037	2.29218	0.0830775
Q92973	7	Transportin-1	16956000	12323000	12231000	15110000	11594300	8078600	11398000	11838000	8305400	7595500	6538800	8652200	0.83794	0.69729	0.759851	0.459683	0.54894	0.0417737
Q16719	3	Kynureninase	11752000	14647000	19331000	15145000	15901000	10602000	16344000	16530000	19446000	4117100	11683000	13431000	0.910737	0.990401	1.14411	0.954807	0.639211	0.329703
P53007	5	Tricarboxylate transport protein, mitochondrial	19602000	10344000	7225800	15160000	11447000	12163000	7297200	6316800	9826600	40466000	11714000	8943700	1.04299	0.989732	0.630602	0.769621	1.64436	0.816184
P60660	4;1	Myosin light polypeptide 6	10676000	20262000	13928000	15186000	19761000	24336000	14772000	17440000	31994000	19958000	13301000	20897000	1.32133	0.664703	1.43106	0.575951	1.20706	0.852016
P08559	4	Pyruvate dehydrogenase E1 component subunit alpha, somatic form, mitochondrial	15307000	10046000	12925000	15240000	11930000	9066200	12514000	8488300	8887600	7660500	11388000	7689000	0.946659	0.98622	0.780864	0.571895	0.698508	0.285724
Q8TC12	3	Retinol dehydrogenase 11	11741000	3682700	6320600	15260000	9298550	3337100	17656000	3576500	3245200	13186000	4774600	3786600	1.28289	0.990187	1.12571	0.998543	1.00013	0.999843
Q9UKY7	12	Protein CDV3 homolog	23917000	26366000	31196000	15276000	8087200	32944000	15820000	32785000	47393000	28452000	24521000	32383000	0.691064	0.532656	1.17819	0.99702	1.04758	0.999276
P04792	2	Heat shock protein beta-1	14540000	23359000	16594000	15295000	6459900	10366000	11902000	14844000	18631000	8262050	6508100	10016000	0.58945	0.159299	0.832712	0.874344	0.45485	0.0452495
O43150	1	Arf-GAP with SH3 domain, ANK repeat and PH domain-containing protein 2	725895	573960	877830	15337900	29405000	1270800	510330	0	0	1337100	15185000	1425000	21.1296	0.116495	1	1	8.24137	0.388043
O15212	5	Prefoldin subunit 6	18498000	25726000	24401000	15383000	20064000	16145000	23172000	18871000	23669000	16287500	14612000	17963000	0.751796	0.13867	0.957552	0.985859	0.712022	0.0738041
Q71UM5	1	40S ribosomal protein S27-like	10322000	17810000	14066000	15431000	11983000	12869000	0	0	12732000	0	0	13506000	0.954619	0.881865	1	1	1	1
P62873	3;0;0	Guanine nucleotide-binding protein G(I)/G(S)/G(T) subunit beta-1	16581000	11723000	12216000	15519000	8204900	12220000	12419000	13798000	16828000	21755000	9058700	11930000	0.887066	0.937714	1.06231	0.993134	1.05488	0.999999
P36551	5	Oxygen-dependent coproporphyrinogen-III oxidase, mitochondrial	23239000	19213000	17792000	15559000	24730000	23275000	17109000	24351000	21561000	19469000	22053000	21934000	1.05511	0.991462	1.0461	0.990818	1.05332	0.976562
P11047	9	Laminin subunit gamma-1	13972000	13922000	12838000	15600000	15234000	13602000	18694000	26147000	21107000	31383000	17950000	12150000	1.09094	0.975187	1.61907	0.188447	1.50945	0.428861
Q9UHD9	4	Ubiquilin-2	8536900	22209000	17955000	15649000	20626000	24204000	14090000	20826000	21869000	18695000	18555000	18835000	1.24185	0.681479	1.16599	0.822883	1.15162	0.81098
P78344	10	Eukaryotic translation initiation factor 4 gamma 2	9364800	23056000	23525000	15746000	16140000	18020000	16504000	24272000	12432000	13233500	11876000	14591000	0.892042	0.99909	0.951063	0.999994	0.709624	0.743173
Q02818	10	Nucleobindin-1	16884000	16590000	13561000	15747000	10983000	9082800	19008000	23313000	22619000	35028000	12625000	11000000	0.761407	0.746301	1.38067	0.691466	1.24701	0.991382
O43615	5	Mitochondrial import inner membrane translocase subunit TIM44	23863000	18785000	18965000	15870000	15161500	14453000	14835000	17004000	15225000	24905000	16901000	19556000	0.738229	0.0785829	0.763865	0.123301	0.995926	0.999562
Q15185	5	Prostaglandin E synthase 3	19017000	39579000	33926000	15960000	11177000	22238000	11579000	18394000	23629000	21904000	10131000	18159000	0.533657	0.253638	0.579343	0.351681	0.542509	0.259342
P61619	4;1	Protein transport protein Sec61 subunit alpha isoform 1	14192000	8838200	11794000	15972000	18517000	8495100	16838000	6272000	11332000	14494000	10723000	6149700	1.23432	0.94918	0.989025	0.996335	0.900716	0.970208
Q9UBB4	7	Ataxin-10	19577000	16738000	10767000	16037000	9016600	7388600	17909000	12109000	10253000	8741350	8000800	9481900	0.689057	0.403631	0.855337	0.916206	0.556987	0.173278
Q99956	4	Dual specificity protein phosphatase 9	13734000	14307000	15900000	16042000	3116000	6109000	10052000	9257900	10133000	0	0	4112000	0.575021	0.196791	0.670055	0.591077	1	1
Q13409	7	Cytoplasmic dynein 1 intermediate chain 2	18133000	12542000	15148000	16067000	10316000	15527000	17704000	13251000	13078000	8539800	12150000	15299000	0.914606	0.952085	0.960937	0.996633	0.785387	0.543957
O75116	12;2	Rho-associated protein kinase 2	12493000	11505000	12560000	16074000	4599400	10593000	4085000	11338000	11848000	7070600	9514200	9194000	0.855255	0.868567	0.745965	0.70573	0.705148	0.764817
Q96C36	6	Pyrroline-5-carboxylate reductase 2	19897000	12211000	7037400	16093000	8053600	12890000	14198000	6910300	7614000	16048000	5511000	9134100	0.946129	0.999997	0.733734	0.878226	0.784079	0.905358
Q10713	7	Mitochondrial-processing peptidase subunit alpha	22531000	15362000	18417000	16111000	17665000	15939000	12532000	11749000	17154000	20933000	19011000	11859000	0.88288	0.906551	0.735837	0.333343	0.919961	0.932471
P62495	4	Eukaryotic peptide chain release factor subunit 1	20201000	18344000	13234000	16125000	13861000	15195000	12187000	13970000	21958000	7488000	14785000	18811000	0.872574	0.959649	0.929238	0.982839	0.793449	0.678762
P55327	3	Tumor protein D52	15930000	16033000	17451000	16137000	15674000	18103000	20840000	20916000	25830000	5540100	17577000	18815000	1.01012	0.999988	1.36775	0.71335	0.848587	0.737172
P61026	6	Ras-related protein Rab-10	12932000	17315000	17416000	16173000	19086000	24229000	21911000	23121000	31372000	22097000	21279000	29756000	1.2481	0.525583	1.603	0.0619871	1.53436	0.0916238
Q6NUM9	4	All-trans-retinol 13,14-reductase	15537000	7345500	8471700	16195000	6776800	7446600	15259000	8218400	7873500	7831100	7910200	5993900	0.970154	0.997553	0.999895	0.999995	0.693215	0.724209
Q9BSJ8	4	Extended synaptotagmin-1	19076000	9400300	10260000	16232000	17633000	16962000	13459000	12546000	17234000	22022000	16288000	15298000	1.31213	0.3815	1.11624	0.850433	1.38392	0.293125
Q9BV57	5	1,2-dihydroxy-3-keto-5-methylthiopentene dioxygenase	26269000	36470000	34790000	16248000	20205000	23491000	13340000	35217000	34051000	27613000	29807000	25419000	0.614627	0.281727	0.84701	0.765617	0.849378	0.922722
Q9UK76	6	Hematological and neurological expressed 1 protein;Hematological and neurological expressed 1 protein, N-terminally processed	22745000	47956000	37834000	16371000	35288000	42036000	33076000	46220000	49280000	40421500	38004000	42839000	0.86327	0.913318	1.18465	0.880164	1.11728	0.938192
Q9NSD9	10	Phenylalanine--tRNA ligase beta subunit	21002000	27910000	33450000	16373000	15988000	25625000	13666000	24887000	29678000	23579000	20202000	26956000	0.704038	0.445422	0.828428	0.769185	0.858855	0.923143
P09429;B2RPK0	4;2	High mobility group protein B1;Putative high mobility group protein B1-like 1	13335000	44510000	29349000	16396000	12323000	22286000	13944000	18633000	27268000	9053300	13396000	34732000	0.58496	0.712658	0.686343	0.888217	0.655794	0.683285
Q14444	8	Caprin-1	34779000	27653000	30214000	16402000	30868000	23588000	20694000	21084000	25360000	23524500	25490000	21559000	0.764825	0.26906	0.724672	0.215126	0.761754	0.336184
Q08J23	4	tRNA (cytosine(34)-C(5))-methyltransferase	17127000	9968700	12643000	16441000	10702000	5133900	12250000	7032000	7572900	4688300	9571000	6801200	0.812228	0.810172	0.675787	0.630748	0.529975	0.264263
P15144	13	Aminopeptidase N	17780000	10585000	12695000	16471000	12153000	11813000	27687000	13732000	21805000	149390000	7747900	14616000	0.984827	1	1.5398	0.921777	4.183	0.764214
P13473	4	Lysosome-associated membrane glycoprotein 2	15951000	17914000	19137000	16494000	20982000	18559000	31636000	18723000	27380000	76672000	25613000	26027000	1.05722	0.997468	1.46672	0.606493	2.42089	0.116335
Q92900	10	Regulator of nonsense transcripts 1	14625000	17217000	14577000	16512000	10748000	10441000	12238000	18490000	15769000	6005700	12515000	15521000	0.812189	0.794159	1.00168	0.999978	0.733357	0.456203
O94826	4	Mitochondrial import receptor subunit TOM70	13542000	3639700	4560200	16553000	6975800	4753300	9060700	4861500	1922400	3904500	6118300	2124700	1.30081	0.945478	0.728759	0.930682	0.558714	0.801671
Q9Y333	3	U6 snRNA-associated Sm-like protein LSm2	9326100	18014000	17423000	16590000	11038000	24074000	27172000	18818000	24890000	3741100	20061000	23686000	1.15501	0.99123	1.58345	0.740073	1.06088	0.984473
Q15417	7	Calponin-3	22832000	30478000	25306000	16656000	13182000	12553000	11777000	29551000	26827000	5646700	12980000	24113000	0.539216	0.400607	0.866935	0.938723	0.543651	0.244279
Q96AY3	8	Peptidyl-prolyl cis-trans isomerase FKBP10	19986000	24630000	17263000	16680000	15579000	20191000	18025000	27990000	22246000	38361000	10711000	16179000	0.847622	0.945389	1.10314	0.988434	1.05449	0.991961
Q15424;Q14151	6;4	Scaffold attachment factor B1;Scaffold attachment factor B2	14338000	5701700	7647500	16700000	7553200	7026400	27003000	6334300	8590700	12396150	15036000	9756300	1.12975	0.992273	1.51435	0.905457	1.34316	0.835618
Q9H488	5	GDP-fucose protein O-fucosyltransferase 1	12993000	22826000	18394000	16741000	13146000	21667000	18161000	19908000	26805000	27450000	17038000	21584000	0.950953	0.995734	1.19665	0.777641	1.21875	0.741837
P49748	6	Very long-chain specific acyl-CoA dehydrogenase, mitochondrial	10132000	5582700	6593200	16795000	8340800	23137000	7841200	4160700	11392000	20955000	7669000	12066000	2.16393	0.306685	1.04868	1	1.82402	0.513987
Q9UHY7	5	Enolase-phosphatase E1	14542000	26890000	21202000	16843000	12263000	19043000	23715000	17457000	24122000	13615500	10992000	16239000	0.768736	0.587145	1.04247	0.987296	0.652146	0.219415
P62304	3	Small nuclear ribonucleoprotein E	27767000	38722000	24546000	16873000	17156000	31175000	23014000	30028000	43337000	5974900	21494000	45241000	0.716252	0.869827	1.0587	0.999719	0.798703	0.714575
O60716	8	Catenin delta-1	16088000	12974000	8195100	16891000	12544700	8198400	22126000	15431000	9355000	6877200	12076000	8829700	1.01012	0.999998	1.25914	0.890788	0.745708	0.774026
O95881	6	Thioredoxin domain-containing protein 12	44941000	18783000	10945000	16944000	5920800	10012000	20470000	18133000	13789000	37437000	14353000	19411000	0.440301	0.358672	0.701657	0.964222	0.953555	0.999656
Q9NZT2	9	Opioid growth factor receptor	21429000	15538000	17572000	16958000	15197000	15106000	13529000	19476000	13915000	13250000	11967000	14533000	0.866554	0.661457	0.860302	0.565571	0.728836	0.105705
Q92820	7	Gamma-glutamyl hydrolase	20234000	13564000	18319000	16975000	23150000	14204000	19143000	13773000	14232000	51434000	14940000	14773000	1.04244	0.999539	0.904657	0.990289	1.55702	0.84183
P61960	3	Ubiquitin-fold modifier 1	17016000	23488000	17059000	17023000	10437000	14104000	7829600	26940000	18817000	15292500	16133000	14452000	0.722061	0.669934	0.930921	0.921741	0.796996	0.875583
P26885	3	Peptidyl-prolyl cis-trans isomerase FKBP2	14904000	15314000	16141000	17078000	17918000	13252000	10949000	12035000	17202000	41287000	21590000	17856000	1.04075	0.998727	0.866844	0.873281	1.74147	0.185299
P13798	5	Acylamino-acid-releasing enzyme	20403000	33308000	21188000	17084000	20493000	29624000	19173000	27644000	29815000	6161000	26493000	26754000	0.897222	0.991836	1.02314	0.999807	0.793175	0.746307
Q8NBQ5	5	Estradiol 17-beta-dehydrogenase 11	13068000	10366000	11632000	17099000	11400000	9146900	23669000	8456800	11528000	48494000	8879100	12719000	1.07357	0.999693	1.2449	0.991292	1.99886	0.789733
P48147	7	Prolyl endopeptidase	11036000	21210000	23209000	17105000	12457000	21311000	14904000	18916000	25545000	5560500	17866000	21401000	0.917374	0.99844	1.07051	0.994051	0.808358	0.837606
P61224;A6NIZ1;P62834	5;4;4	Ras-related protein Rap-1b;Ras-related protein Rap-1b-like protein;Ras-related protein Rap-1A	20321000	13307000	19523000	17253000	11735000	22379000	14640000	19305000	28766000	31174000	18329000	22718000	0.966435	0.996357	1.17986	0.929647	1.35879	0.617069
P28288	7	ATP-binding cassette sub-family D member 3	17022000	7741100	9681100	17376000	9290900	7370300	12952000	4285300	6720100	5339500	7108200	5044200	0.988184	0.999879	0.695542	0.645963	0.507833	0.321608
P50570	12;2;1	Dynamin-2	13373000	21359000	24781000	17427000	13331000	25464000	18550000	19497000	30236000	22490500	21925000	23056000	0.944701	0.992104	1.14736	0.906069	1.13373	0.883174
Q8TCS8	10	Polyribonucleotide nucleotidyltransferase 1, mitochondrial	30418000	17757000	18989000	17560000	31681000	24330000	14505000	22522000	20766000	21238000	23104000	24181000	1.09539	0.963695	0.860476	0.894329	1.02023	0.994302
Q01650	5;1;1	Large neutral amino acids transporter small subunit 1	16772000	3844100	12101000	17704000	21271000	16115000	26284000	13242000	10618000	64319000	15752000	15667000	1.68383	0.551566	1.53265	0.734818	2.92624	0.262113
Q8N163	9	Cell cycle and apoptosis regulator protein 2	22069000	22887000	18213000	17725000	5636600	12926000	21547000	12443000	15397000	5767400	8515000	13691000	0.574453	0.257041	0.781823	0.841431	0.442834	0.102653
P31937	7	3-hydroxyisobutyrate dehydrogenase, mitochondrial	22303000	12136000	13875000	17755000	9134400	13289000	14637000	8842000	14170000	26514000	8038600	15477000	0.83161	0.940489	0.779257	0.884108	1.03551	0.99912
Q15257	5	Serine/threonine-protein phosphatase 2A activator	19569000	20333000	13788000	17809000	22275000	17759000	16025000	21219000	20833000	1276500	19187000	23717000	1.07735	0.999271	1.08171	0.999222	0.822881	0.695473
Q9UHV9	5	Prefoldin subunit 2	25090000	23115000	17295000	17891000	23468000	25722000	17171000	22025000	26190000	26127000	30577000	21677000	1.02414	0.998515	0.99826	0.999993	1.19666	0.667765
O43324	2	Eukaryotic translation elongation factor 1 epsilon-1	12872000	9676300	16443000	17991000	8159400	17722000	12339000	10511000	14602000	12561000	9763400	22061000	1.12518	0.991474	0.960522	0.99969	1.13834	0.986749
Q15363	4	Transmembrane emp24 domain-containing protein 2	15801000	17996000	14733000	18003000	5864000	21382000	24264000	6998800	13778000	17428000	7180400	12781000	0.932392	0.9608	0.928102	0.966811	0.770439	0.873512
Q1KMD3	7	Heterogeneous nuclear ribonucleoprotein U-like protein 2	15713000	20261000	11275000	18043000	17460000	11156000	15003000	14951000	15820000	13248000	10257000	17719000	0.987513	0.999982	0.968782	0.999997	0.872484	0.904218
Q9BX68	3	Histidine triad nucleotide-binding protein 2, mitochondrial	20467000	12077000	9680700	18075000	12085000	13515000	16130000	11292000	12244000	44280000	11495000	13596000	1.03435	0.997112	0.939403	0.999889	1.6429	0.758858
O76094	10	Signal recognition particle subunit SRP72	13846000	28150000	23918000	18148000	8290900	23851000	17195000	21737000	21758000	5539700	11788000	22144000	0.762962	0.850615	0.920745	0.999407	0.598836	0.44437
P67775;P62714	8;7	Serine/threonine-protein phosphatase 2A catalytic subunit alpha isoform;Serine/threonine-protein phosphatase 2A catalytic subunit beta isoform	30158000	38595000	36380000	18162000	31815000	44614000	19767000	38910000	49005000	39368500	38555000	40182000	0.899727	0.927042	1.02425	0.998882	1.12339	0.968525
Q12874	6	Splicing factor 3A subunit 3	4395000	18742000	21592000	18183000	16075000	12892000	13820000	26059000	22073000	17253600	9413200	25094000	1.05413	0.938501	1.38505	0.679842	1.15721	0.919919
P61457	3	Pterin-4-alpha-carbinolamine dehydratase	15907000	10128000	11797000	18200000	27763000	22981500	17693000	17232000	18084000	4415200	28273000	5326300	1.82239	0.542497	1.40117	0.846607	1.00482	0.851691
P35611	2	Alpha-adducin	15861000	7400400	32801000	18205000	100020000	19680000	14567000	15308000	9486900	19615000	25434000	13796000	2.45985	0.521614	0.702109	0.979811	1.04963	0.98149
Q9NQP4	4	Prefoldin subunit 4	12664000	17730000	16857000	18219000	25222000	20804000	20317000	31790000	24567000	10837000	19214000	21425000	1.35965	0.464298	1.6227	0.161365	1.08942	0.992445
Q9P035	3	Very-long-chain (3R)-3-hydroxyacyl-CoA dehydratase 3	19574000	7743500	14312000	18242000	14739000	11964000	26036000	5948300	7532000	26063000	8925400	11620000	1.07964	0.990598	0.949238	0.965535	1.1196	0.998313
P61106	6	Ras-related protein Rab-14	19768000	16347000	17848000	18367000	15599000	25230000	19716000	17606000	26077000	22069000	20347000	24546000	1.09697	0.947902	1.17486	0.716634	1.24089	0.461771
P31040	4	Succinate dehydrogenase [ubiquinone] flavoprotein subunit, mitochondrial	20172000	12046000	11186000	18415000	17504000	19007000	20511000	8660700	15780000	46861000	17906000	14876000	1.26546	0.850442	1.03566	0.999989	1.83492	0.475033
Q12907	4	Vesicular integral-membrane protein VIP36	23930000	7583500	14280000	18417000	6640200	16913000	23957000	10608000	12811000	52004000	12669000	12719000	0.91651	0.99868	1.03456	0.998632	1.69002	0.859994
Q99519	4	Sialidase-1	18254000	24415000	15874000	18424000	12689000	16646000	26443000	19597000	22320000	28950000	12975000	15616000	0.815794	0.797962	1.16769	0.873221	0.982884	0.991141
Q9H6S3	5	Epidermal growth factor receptor kinase substrate 8-like protein 2	13599000	20912000	15095000	18466000	11001000	16721000	11216000	14846000	14655000	14245050	9819100	18671000	0.931097	0.980261	0.820808	0.798863	0.861492	0.851131
P61923	2	Coatomer subunit zeta-1	17267000	15041000	12039000	18559000	9762100	12097000	18408000	25608000	14649000	6289000	8797200	12252000	0.911406	0.955634	1.32286	0.685048	0.616461	0.2104
O60888	4	Protein CutA	18215000	21499000	21957000	18560000	14571000	25178000	21670000	23988000	23771000	13939000	19166000	21548000	0.945485	0.954404	1.1258	0.855965	0.886203	0.816725
Q15758	6	Neutral amino acid transporter B(0)	23092000	25246000	24980000	18601000	24875000	35401000	32614000	43626000	51019000	63543000	35788000	33485000	1.07582	0.997722	1.73571	0.140042	1.81151	0.126408
P61586	4	Transforming protein RhoA	6171800	52139000	31685000	18679000	16584000	42324000	13855000	21325000	35493000	17656000	19463000	20211000	0.862118	0.998533	0.785292	0.999998	0.63703	0.994863
P54920	6;1	Alpha-soluble NSF attachment protein	21382000	16776000	19084000	18713000	14106000	11491000	20199000	16395000	14623000	15350000	6824000	14393000	0.774082	0.641245	0.894745	0.95387	0.638814	0.192509
Q9Y2Q3	3	Glutathione S-transferase kappa 1	23596000	7597400	12575000	18732000	16807000	14255000	13301000	18397000	12109000	15472000	9938100	9909400	1.13767	0.837485	1.00088	0.986586	0.806963	0.962739
O00429	14	Dynamin-1-like protein	19599000	36848000	35761000	18811000	29862000	40365000	15527000	34712000	38499000	1465300	32837000	39522000	0.965621	0.99994	0.962368	0.999716	0.800628	0.714919
O43488;Q8NHP1	4;2;1	Aflatoxin B1 aldehyde reductase member 2;Aflatoxin B1 aldehyde reductase member 4	29636000	17993000	21782000	18874000	19838000	17216000	14824000	16344000	18760000	7105600	14828000	22074000	0.805751	0.875126	0.71931	0.648334	0.634015	0.249829
P31942	5	Heterogeneous nuclear ribonucleoprotein H3	27723000	18811000	15496000	18917000	13691000	10895000	25597000	20445000	21970000	7950900	12400000	36158000	0.701322	0.769503	1.09644	0.98724	0.910993	0.872259
P62942	2	Peptidyl-prolyl cis-trans isomerase FKBP1A	15846000	34933000	31200000	18944000	10721000	33190000	15670000	22580000	32237000	12409000	10682000	32312000	0.766721	0.865353	0.859818	0.985491	0.675819	0.67574
P23921	12	Ribonucleoside-diphosphate reductase large subunit	14781000	29140000	30919000	19037000	8363300	27085000	28217000	23921000	28999000	2252800	14607000	20959000	0.728024	0.910889	1.08414	0.995727	0.505329	0.374214
P24666	3	Low molecular weight phosphotyrosine protein phosphatase	15781000	10185000	17032000	19050000	9972700	8643500	23357000	7624100	10591000	7364400	6128100	8241900	0.875999	0.94795	0.966838	0.978457	0.505475	0.234652
P98179	3	RNA-binding protein 3	21155000	25236000	19165000	19069000	19680000	20291000	23402000	20432000	24923000	12399000	7510000	17288000	0.900604	0.949262	1.04883	0.99227	0.567408	0.0423973
Q9H4A4	8	Aminopeptidase B	18535000	23918000	23512000	19105000	13623000	26209000	18059000	17936000	20929000	6064900	19351000	21620000	0.893459	0.970524	0.862942	0.969292	0.713043	0.504761
Q8IYD1	1	Eukaryotic peptide chain release factor GTP-binding subunit ERF3B	23606000	38414000	29884000	19147000	24861000	33954000	10362000	37998000	23754000	23587000	28966000	18208000	0.848298	0.948746	0.784667	0.701887	0.769945	0.85183
P49591	10	Serine--tRNA ligase, cytoplasmic	21631000	28129000	31765000	19153000	5535400	31465000	27163000	17276000	36189000	5048600	21416000	48033000	0.688787	0.780218	0.988997	0.999866	0.913801	0.89024
Q01130;Q9BRL6	3;2	Serine/arginine-rich splicing factor 2;Serine/arginine-rich splicing factor 8	31254000	79387000	35391000	19184000	21252000	29122000	19886000	105770000	71370000	12868000	14470000	41736000	0.47632	0.565747	1.3492	0.983022	0.473006	0.418588
Q71UI9;P0C0S5	3;3	Histone H2A.V;Histone H2A.Z	49950000	60295000	24769000	19213000	52966000	41936000	113390000	60672000	84610000	330600000	174830000	47080000	0.845209	0.982627	1.91589	0.570335	4.09224	0.169785
Q9UNL2	1	Translocon-associated protein subunit gamma	17284000	6510000	13355000	19223000	14946000	12888000	16048600	5942600	10106000	25419000	10310000	8985500	1.26671	0.85594	0.864012	0.978442	1.20365	0.97773
P27487	8	Dipeptidyl peptidase 4;Dipeptidyl peptidase 4 membrane form;Dipeptidyl peptidase 4 soluble form	17135000	3405600	2057000	19301000	5405400	7106200	22786000	7196400	5762900	109430000	5480300	5511400	1.40779	0.912023	1.58182	0.878937	5.32896	0.651011
Q15738	5	Sterol-4-alpha-carboxylate 3-dehydrogenase, decarboxylating	34197000	22081000	20034000	19560000	27443000	18022000	15710000	24331000	19971000	59204000	17762000	17790000	0.852094	0.967994	0.786403	0.899329	1.24169	0.996289
P52888	8	Thimet oligopeptidase	17586000	24545000	19897000	19634000	27199000	22184000	19091000	24882000	18124000	20535500	21464000	19607000	1.11267	0.80879	1.00111	1	0.993205	0.999998
P14735	9	Insulin-degrading enzyme	18285000	31450000	43372000	19691000	30097000	26964000	25522000	38213000	30190000	5574200	25748000	35924000	0.824342	0.987499	1.00879	0.999323	0.722246	0.675408
P40763	13	Signal transducer and activator of transcription 3	26244000	30018000	28150000	19723000	8270700	23758000	23921000	24784000	29450000	5086000	6849500	18893000	0.613085	0.437267	0.925875	0.996078	0.365215	0.0504527
P56134	2	ATP synthase subunit f, mitochondrial	20821000	6497700	7759400	19778000	19082000	9502500	15168000	6792000	9995700	30846000	11850000	11877000	1.37871	0.760057	0.910987	0.999999	1.55576	0.676109
P25788	5	Proteasome subunit alpha type-3	24721000	40243000	27388000	19797000	23145000	38101000	13413000	28549000	37272000	19059000	61028000	27828000	0.877545	0.976511	0.857957	0.934048	1.16852	0.998542
Q13057	6	Bifunctional coenzyme A synthase;Phosphopantetheine adenylyltransferase;Dephospho-CoA kinase	17845000	24878000	20266000	19913000	29534000	19916000	17289000	26784000	20973000	7979800	28226000	20903000	1.10119	0.991132	1.03266	0.999776	0.906647	0.892605
Q9UBS4	7	DnaJ homolog subfamily B member 11	19770000	12086000	17902000	19920000	13374000	8718200	19130000	22530000	17138000	39998000	21799000	15873000	0.844331	0.885978	1.18168	0.91433	1.56096	0.540083
P62633	8	Cellular nucleic acid-binding protein	14466000	26167000	28640000	19949000	9817700	20093000	14778000	20857000	22298000	3663800	13232000	13993000	0.719757	0.825913	0.8363	0.97914	0.4459	0.166283
Q6P587	4	Acylpyruvase FAHD1, mitochondrial	21777000	20577000	16421000	19996000	38624000	28404000	19837000	26729000	28178000	53688000	28234000	25385000	1.48063	0.454328	1.2717	0.750988	1.82573	0.165789
Q96HR9	2	Receptor expression-enhancing protein 6	26096000	6899100	5119200	20118000	12159000	24156000	54649000	9660200	6545600	32607000	25182000	7101500	1.48063	0.803697	1.85901	0.915225	1.70252	0.806896
P60981	6	Destrin	25028000	28711000	28462000	20125000	15017000	22772000	23741000	24708000	31955000	10845000	21437000	28403000	0.704541	0.446904	0.978139	0.999235	0.738251	0.41794
O43396	9	Thioredoxin-like protein 1	22211000	35408000	37414000	20183000	25386000	33536000	33350000	34410000	33219000	6689500	35102000	26655000	0.832395	0.966984	1.06257	0.996012	0.720239	0.58436
P18859	1	ATP synthase-coupling factor 6, mitochondrial	14204000	6650400	6079800	20246000	9773300	9061700	18110000	7168400	12172000	31750000	11295000	7478500	1.45098	0.827833	1.39044	0.87045	1.87581	0.668419
O76003	6	Glutaredoxin-3	24616000	21726000	30997000	20335000	27253000	23248000	23683000	36696000	26135000	8075100	22105000	22973000	0.915916	0.989499	1.11863	0.980051	0.687274	0.389892
Q9Y696	4	Chloride intracellular channel protein 4	16672000	10942000	17060000	20359000	10680000	11177000	12502000	18789000	7918100	1051200	12184000	9725400	0.944979	0.99903	0.877672	0.99152	0.513959	0.353858
O60841	16	Eukaryotic translation initiation factor 5B	11206000	33392000	38455000	20413000	20080000	35614000	10311000	43313000	63564000	10401000	28460000	59337000	0.916367	1	1.411	0.981459	1.18235	0.999501
Q99627	3	COP9 signalosome complex subunit 8	16485000	15556000	16400000	20445000	28482000	15577000	18731000	21077000	15371000	17772000	19251000	16293000	1.3316	0.349491	1.1391	0.830808	1.10064	0.912211
P49736	13	DNA replication licensing factor MCM2	24959000	41544000	34397000	20477000	22429000	32932000	28205000	41663000	42922000	29550500	29807000	29294000	0.751615	0.416067	1.11784	0.909828	0.878608	0.924549
P61160	8	Actin-related protein 2	28868000	29224000	17554000	20483000	32439000	33890000	19681000	25556000	23722000	6834400	19911000	28889000	1.14761	0.97727	0.911601	0.996696	0.735457	0.610875
Q8N392	10	Rho GTPase-activating protein 18	18858000	27087000	24708000	20508000	17706000	15950000	17557000	23511000	20597000	3821900	15254000	17658000	0.76662	0.887497	0.872787	0.982363	0.51992	0.175109
Q8NEZ5	5	F-box only protein 22	14464000	15298000	11565000	20512000	9474500	11018000	12409000	11162000	13167000	12049000	12007000	12091000	0.992196	0.986887	0.888959	0.921542	0.874658	0.894014
P21695	4	Glycerol-3-phosphate dehydrogenase [NAD(+)], cytoplasmic	28632000	12689000	12188000	20542000	13028000	13908000	17799000	12454000	6772000	16970000	15392000	7867500	0.88729	0.998147	0.69194	0.726571	0.751827	0.876067
P30046;A6NHG4	4;3	D-dopachrome decarboxylase;D-dopachrome decarboxylase-like protein	20349000	14546000	18556000	20561000	16905000	20564000	25595000	12086000	20177000	11551000	16529000	20712000	1.08567	0.975393	1.08245	0.996999	0.912836	0.954386
Q9UDY2	19	Tight junction protein ZO-2	19724000	58633000	33794000	20616000	19131000	26642000	25404000	55961000	68768000	4454800	21688000	28423000	0.591961	0.831301	1.33867	0.93206	0.486539	0.377984
P25789	6	Proteasome subunit alpha type-4	11932000	40725000	38263000	20714000	49387000	47909000	23636000	54297000	58596000	15586000	19215000	55958000	1.29795	0.909694	1.50164	0.780501	0.998229	0.999863
Q8TD30	10;1	Alanine aminotransferase 2	24730000	11816000	14995000	20718000	29528000	11411000	16971000	10004000	12973000	10986000	10457000	11515000	1.19627	0.938303	0.775072	0.833516	0.639452	0.497907
P09543	3	2,3-cyclic-nucleotide 3-phosphodiesterase	16735000	11357000	18412000	20727000	15411500	10096000	20865000	12372000	9618800	12591000	9733700	11162350	0.994205	0.999485	0.921551	0.965453	0.72009	0.608448
P22695	8	Cytochrome b-c1 complex subunit 2, mitochondrial	27744000	32591000	23588000	20727000	13788000	23682000	22757000	25345000	37764000	66244000	20207000	17362000	0.693457	0.694545	1.02315	0.999997	1.237	0.999777
P06493	6;1;1;1;1;1;1;1;1;1;1;1;1;1	Cyclin-dependent kinase 1	27967000	44428000	32219000	20762000	20053000	23307000	26335000	28200000	36544000	5639000	19415000	17584000	0.612939	0.459434	0.87062	0.973007	0.407575	0.0436786
P09417	7	Dihydropteridine reductase	22168000	31666000	27091000	20804000	10605000	26964000	20998000	30249000	27583000	15687000	18808000	32896000	0.721322	0.524229	0.974112	0.999611	0.832759	0.843771
Q7Z6Z7	9	E3 ubiquitin-protein ligase HUWE1	13211000	13687000	18918000	20816000	7640000	10817000	11378000	12327000	13032000	4468300	2514200	10387000	0.85719	0.921873	0.801838	0.938902	0.379114	0.0610234
Q13404	2	Ubiquitin-conjugating enzyme E2 variant 1	9032100	28076000	24170000	20947000	5433700	24970000	19310000	32741000	36601000	5569700	20853000	21897000	0.837994	0.963987	1.44672	0.848393	0.788531	0.947763
O95394	8	Phosphoacetylglucosamine mutase	24719000	23870000	25038000	21027000	23395000	25763000	20722000	20353000	17927000	11812000	24583000	19941000	0.953251	0.988549	0.801364	0.549947	0.765154	0.294895
O14737	3	Programmed cell death protein 5	12707000	37919000	34281000	21070000	18319000	32469000	17160000	26571000	32594000	6129000	22806000	30074000	0.846314	0.996976	0.898925	0.999828	0.694984	0.761164
Q9Y6M1	8	Insulin-like growth factor 2 mRNA-binding protein 2	31051000	16937000	20726000	21072000	9985900	15868000	24933000	24117000	16373000	8007900	17551000	15886000	0.682916	0.531629	0.952106	0.999317	0.603151	0.307901
Q00325	3	Phosphate carrier protein, mitochondrial	23080000	6969500	10492000	21128000	23737000	17129000	22877000	7941300	6949500	42383000	21833000	16410000	1.52915	0.59331	0.931584	0.995357	1.98873	0.364588
Q4G0N4	4	NAD kinase 2, mitochondrial	23221000	10003000	12894000	21128000	14013000	12469000	14006000	14363000	8020500	12286000	12514000	9525500	1.03235	0.992439	0.789052	0.851078	0.744297	0.790657
P38159;Q96E39	4;3;0	RNA-binding motif protein, X chromosome;RNA-binding motif protein, X chromosome, N-terminally processed;RNA binding motif protein, X-linked-like-1	20825000	15000000	17889000	21194000	10252000	14370000	28709000	18627000	25379000	4623600	10664000	18799000	0.852962	0.939628	1.35374	0.823957	0.634594	0.363048
O00505	5	Importin subunit alpha-4	24093000	28274000	24965000	21360000	19843000	18420000	19199000	30689000	22146000	11109000	25634000	23749000	0.771	0.647739	0.93149	0.975913	0.782238	0.526075
Q969H8	3	Myeloid-derived growth factor	17496000	20533000	19488000	21396000	21709000	21372000	20662000	29391000	33036000	58514000	25891000	29179000	1.12101	0.941489	1.4446	0.389937	1.97479	0.0714693
P11169;Q8TDB8	6;3	Solute carrier family 2, facilitated glucose transporter member 3;Solute carrier family 2, facilitated glucose transporter member 14	18902000	16867000	25206000	21513000	30758000	41596000	28066000	14099000	37572000	99205000	14728000	28501000	1.53943	0.821403	1.3077	0.971003	2.33594	0.666633
Q12904	8	Aminoacyl tRNA synthase complex-interacting multifunctional protein 1;Endothelial monocyte-activating polypeptide 2	32821000	22109000	29031000	21630000	22548000	21830000	22593000	24776000	21560000	12766000	13855000	26033000	0.786175	0.615142	0.820964	0.742552	0.627124	0.0898225
Q8N1G4	9	Leucine-rich repeat-containing protein 47	25557000	21794000	24218000	21815000	18249000	18050000	21152000	23901000	28077000	4063700	15132000	16629000	0.812	0.918259	1.02181	0.999947	0.500562	0.117639
P36543	6;2	V-type proton ATPase subunit E 1	25714000	27831000	19502000	21830000	36353000	22729000	14383000	31586000	28660000	15580000	30408000	30309000	1.10767	0.988568	1.02166	0.999762	1.04449	0.999984
Q9UBQ5	7	Eukaryotic translation initiation factor 3 subunit K	6728400	37544000	22726000	21860000	23388000	28229000	13643000	39049000	37232000	14695000	26203000	44616000	1.0967	0.921862	1.34218	0.835402	1.27636	0.878122
P36957	5	Dihydrolipoyllysine-residue succinyltransferase component of 2-oxoglutarate dehydrogenase complex, mitochondrial	26404000	16894000	13077000	21925000	27980000	23245000	19299000	25755000	23416000	41503000	16352000	19389000	1.29756	0.677501	1.21455	0.814947	1.37018	0.733962
Q9ULV4	8	Coronin-1C	28796000	20196000	18062000	21930000	1507100	19142000	23258000	17680000	27352000	9037300	16998000	22659000	0.634997	0.521255	1.01843	0.999984	0.726195	0.941482
P31689	8	DnaJ homolog subfamily A member 1	18176000	28254000	21712000	21939000	9529500	11239000	25102000	24202000	19547000	17285000	11316000	16348000	0.626743	0.186098	1.0104	0.9997	0.659637	0.333228
O60749	5	Sorting nexin-2	22667000	25242000	26147000	22195000	19246000	28967000	23586000	31450000	21914000	6218100	22290000	25100000	0.95074	0.997466	1.03908	0.999785	0.723886	0.511192
O00487	7	26S proteasome non-ATPase regulatory subunit 14	29532000	33541000	30253000	22232000	27045000	27140000	16110000	28820000	27981000	14456000	21887000	27685000	0.818818	0.738999	0.781251	0.525771	0.686068	0.237989
Q99471	4	Prefoldin subunit 5	16331000	35273000	26138000	22307000	26016000	33479000	16982000	47649000	24233000	5143700	20470000	49164000	1.05222	0.998509	1.14306	0.998343	0.96187	0.910307
P68402	2	Platelet-activating factor acetylhydrolase IB subunit beta	21779000	21136000	28064000	22316000	21153000	16740000	16280000	25218000	20455000	7765600	25117000	22977000	0.848265	0.942536	0.872836	0.959974	0.786988	0.646064
O15427	7	Monocarboxylate transporter 4	18639000	14131000	14187000	22354000	16536000	22775000	43418000	20637000	25955000	118540000	22483000	26551000	1.31322	0.912629	1.91686	0.499201	3.56867	0.16454
O75477	3	Erlin-1	20398000	6691200	9278100	22394000	4899600	7155700	18795000	3132500	4912300	15192000	4396100	7665700	0.94726	0.993151	0.73802	0.847561	0.749404	0.957391
O00767	3	Acyl-CoA desaturase	17536000	15114000	7045200	22451000	1951200	1867800	10824000	4841000	8957100	5567400	3894150	2220900	0.661793	0.44621	0.620279	0.897419	0.294304	0.326398
Q8N1F7	8	Nuclear pore complex protein Nup93	17468000	17858000	15100000	22488000	10868000	13090000	17362000	12299000	12431000	8668800	6907400	12039000	0.921072	0.925805	0.834728	0.802661	0.547638	0.0700357
Q16222	12;1	UDP-N-acetylhexosamine pyrophosphorylase;UDP-N-acetylgalactosamine pyrophosphorylase;UDP-N-acetylglucosamine pyrophosphorylase	21650000	37683000	28345000	22578000	28865000	28089000	30479000	34389000	26553000	4995200	38292000	24958000	0.907092	0.998116	1.04269	0.999056	0.778362	0.674201
P41222	1	Prostaglandin-H2 D-isomerase	40558000	21253000	22425000	22783000	33068000	15872000	30011000	29024000	16037000	6964300	0	0	0.851453	0.852487	0.89121	0.928589	1	1
P25685	5;1	DnaJ homolog subfamily B member 1	18720000	22679000	23214000	22786000	8801900	18206000	20388000	25023000	25318000	14593000	13484000	17479000	0.770648	0.482122	1.09466	0.975632	0.705059	0.436707
Q15293	5	Reticulocalbin-1	27988000	18175000	24289000	22797000	29756000	19018000	33148000	20061000	22240000	83771000	22343000	18753000	1.01588	0.999978	1.07093	0.998409	1.77237	0.78996
Q9BY32	3	Inosine triphosphate pyrophosphatase	20774000	14062000	15047000	22838000	10559000	11976000	19949000	13704000	13485000	6817600	10605000	10814000	0.909588	0.930694	0.944971	0.994121	0.566057	0.144672
P09496	5	Clathrin light chain A	27299000	22986000	26755000	22910000	27841000	24464000	25060000	24837000	25039000	12755000	17532000	18637000	0.976311	0.994509	0.97269	0.99423	0.635047	0.00724543
Q9UHD8	9	Septin-9	21529000	19643000	20279000	22915000	6309000	22026000	17115000	20407000	28499000	4342500	10253000	12527000	0.833998	0.833645	1.07437	0.999213	0.441368	0.172047
Q9NUJ1	7	Mycophenolic acid acyl-glucuronide esterase, mitochondrial	22378000	19574000	24006000	22922000	31755000	22824000	20473000	22593000	23075000	71387000	30604000	21367000	1.17501	0.939259	1.00277	0.999998	1.87025	0.320711
P11172	7	Uridine 5-monophosphate synthase;Orotate phosphoribosyltransferase;Orotidine 5-phosphate decarboxylase	23767000	20460000	23056000	22965000	11110000	19046000	15878000	17217000	17549000	6779000	12421000	15369000	0.789516	0.651788	0.752701	0.641578	0.513785	0.0609741
P60228	11	Eukaryotic translation initiation factor 3 subunit E	33638000	50758000	42056000	22976000	31630000	43142000	28541000	38622000	41475000	13505000	25329000	52551000	0.773005	0.832699	0.859124	0.965823	0.722685	0.527652
P02675	7	Fibrinogen beta chain;Fibrinopeptide B;Fibrinogen beta chain	21243000	10987000	13317000	23004000	15564650	8125300	25441000	10375000	7989600	37865000	7778800	7164900	1.02518	0.999971	0.961767	0.994263	1.15943	0.994295
Q15233	11	Non-POU domain-containing octamer-binding protein	67723000	38641000	33079000	23011000	28137000	56125000	34954000	19758000	62068000	1756200	14483000	63942000	0.769296	0.983361	0.837475	0.99097	0.575011	0.414315
Q04837	4	Single-stranded DNA-binding protein, mitochondrial	18400000	30129000	24952000	23051000	32840000	25108000	26275000	32516000	29215000	66539000	25115000	14960000	1.10231	0.988441	1.19767	0.934218	1.45091	0.93374
P22090	2	40S ribosomal protein S4, Y isoform 1	20025000	21539000	14577000	23078000	27561000	10462000	9259100	19999000	10787000	4607700	17004000	13876000	1.08835	0.999959	0.713295	0.779462	0.632117	0.50314
Q15459	11	Splicing factor 3A subunit 1	30685000	35865000	29756000	23162000	23542000	29474000	23012000	27485000	42933000	7300700	18891000	26548000	0.791	0.868481	0.970137	0.996888	0.547626	0.165217
Q92783	8;2	Signal transducing adapter molecule 1	23467000	26057000	26144000	23172000	18944000	27809000	13885000	27999000	27770000	31960000	23355000	29127000	0.924103	0.965625	0.920521	0.905404	1.11595	0.950632
P53992	4	Protein transport protein Sec24C	21626000	16192000	18669000	23190000	18549000	13908000	11538000	13800000	9707300	3507300	8102100	16031000	0.985129	0.999745	0.620414	0.527273	0.489323	0.116031
Q8TCT9	6	Minor histocompatibility antigen H13	19776000	16483000	17568000	23243000	8509700	16344000	34123000	10592000	6632500	51811000	7284900	14684000	0.893542	0.98636	0.953936	0.955182	1.37069	0.999997
Q9H8H3	4	Methyltransferase-like protein 7A	11597000	20302000	18536000	23282000	9432900	16969000	27450000	14260000	19224000	44580000	9970100	17668000	0.985108	0.999141	1.20817	0.967866	1.4319	0.960359
P50895	8	Basal cell adhesion molecule	21492000	11106000	12827000	23392000	16140000	16148000	28122000	17356000	21944000	31991000	19915000	19436000	1.22576	0.742716	1.48425	0.317047	1.57054	0.24074
O00154	6	Cytosolic acyl coenzyme A thioester hydrolase	11797000	20398000	14956000	23413000	20027000	17271000	17074000	25958000	22146000	18364500	14100000	22629000	1.28759	0.489077	1.38232	0.32574	1.16845	0.809806
P46108	6	Adapter molecule crk	17379000	23120000	23512000	23582000	19417000	21917000	25587000	24044000	26419000	4599300	20712000	20276000	1.01414	0.999932	1.18808	0.956813	0.712179	0.499416
P06396	2	Gelsolin	19618000	19659000	18198000	23652000	32348000	30328000	30042000	23636000	20116000	71807000	38738000	32691000	1.50201	0.268575	1.28393	0.654465	2.49214	0.011855
P32754	13	4-hydroxyphenylpyruvate dioxygenase	61845000	59918000	48374000	23772000	48199000	64969000	47485000	72794000	85291000	6086800	54089000	82059000	0.804881	0.96356	1.20826	0.992872	0.836002	0.747112
P20962	3	Parathymosin	24860000	22641000	17482000	23958000	21122000	20021000	42355000	3027500	18448000	11566000	51107000	5540200	1.00182	0.999999	0.982265	0.910339	1.04971	0.955191
P23919	7	Thymidylate kinase	15649000	28477000	32407000	24014000	19389000	15965000	17124000	18133000	28498000	85296000	20520000	25977000	0.775718	0.933256	0.833039	0.971095	1.72204	0.746601
Q6P996	12;2	Pyridoxal-dependent decarboxylase domain-containing protein 1	21090000	33545000	28496000	24015000	8177900	22692000	25701000	20623000	19085000	12830000	16663000	17547000	0.660222	0.344643	0.786818	0.844973	0.565854	0.266721
Q9H8Y8	5;1	Golgi reassembly-stacking protein 2	28972000	25104000	22900000	24178000	17068000	19918000	22176000	22591000	25430000	23412000	16905000	20690000	0.794585	0.238658	0.911934	0.857785	0.792546	0.235204
Q6P2Q9	16	Pre-mRNA-processing-splicing factor 8	33494000	15050000	14849000	24181000	3774500	23516000	42775000	10288000	22579000	7310500	7922800	15033000	0.811943	0.887073	1.19322	0.998329	0.477439	0.622696
O15173	5	Membrane-associated progesterone receptor component 2	30262000	8911100	12304000	24218000	19237000	14256000	28702000	11177000	13607000	43034000	16048000	13705000	1.1211	0.946881	1.03903	0.996295	1.41397	0.846105
Q15019	8	Septin-2	28464000	30770000	31586000	24263000	23867000	40008000	27545000	35573000	44262000	17606000	28886000	28368000	0.970469	0.989326	1.18234	0.863572	0.824268	0.68707
Q9BRA2	4	Thioredoxin domain-containing protein 17	22181000	19137000	17098000	24321000	11303000	12853000	21446000	13474000	10903000	5763300	12737000	15039000	0.829858	0.861499	0.784425	0.803338	0.574146	0.250585
P12270	13	Nucleoprotein TPR	33666000	21718000	15676000	24360000	1653000	23350000	16462000	17877000	23705000	1511700	9093100	15900000	0.694666	0.74743	0.816831	0.996888	0.372992	0.428723
Q9H0W9	5	Ester hydrolase C11orf54	18488000	16564000	15908000	24460000	11301000	12915000	17449000	19440000	18865000	4078000	13078000	14818000	0.955181	0.989253	1.09407	0.992661	0.627433	0.342534
Q6NVY1	8	3-hydroxyisobutyryl-CoA hydrolase, mitochondrial	24039000	14766000	12391000	24548000	24318000	13106000	19249000	10626000	16066000	24406000	14445000	12253000	1.21049	0.899483	0.897355	0.984561	0.998203	0.999996
Q9Y224	7	UPF0568 protein C14orf166	35169000	36266000	37274000	24599000	33493000	32408000	22985000	34465000	46412000	5900400	25105000	38328000	0.832498	0.968626	0.955413	0.996995	0.637789	0.409894
Q16698	7	2,4-dienoyl-CoA reductase, mitochondrial	20180000	12161000	17101000	24619000	17267000	18921000	20639000	14209000	16288000	25491000	13863000	17685000	1.22987	0.695641	1.03426	0.99592	1.15365	0.902741
Q9BVK6	5	Transmembrane emp24 domain-containing protein 9	34955000	21321000	29728000	24658000	12283000	20782000	34494000	17167000	20171000	74460000	20010000	16220000	0.671166	0.742153	0.835217	0.956413	1.28703	0.999863
P10768	6	S-formylglutathione hydrolase	25997000	36306000	26682000	24722000	27177000	34923000	27062000	25423000	29718000	23913500	21694000	26133000	0.975693	0.996807	0.923785	0.930134	0.806209	0.350531
Q9UBE0	7	SUMO-activating enzyme subunit 1;SUMO-activating enzyme subunit 1, N-terminally processed	35997000	31778000	30098000	24756000	29188000	28190000	34793000	22951000	24186000	8703200	25098000	21866000	0.83919	0.90236	0.837105	0.875317	0.56877	0.124725
P62760	6	Visinin-like protein 1	21564000	20927000	18039000	24870000	19303000	22392000	17498000	26931000	34776000	19384000	7959400	26813000	1.0997	0.98904	1.30852	0.862974	0.894703	0.873725
O75821	8	Eukaryotic translation initiation factor 3 subunit G	15756000	39084000	28840000	24912000	5510700	27333000	22147000	45588000	32904000	6773400	22177000	27609000	0.690197	0.771434	1.20266	0.978585	0.675901	0.803197
O95861	7	3(2),5-bisphosphate nucleotidase 1	33247000	23164000	18975000	24973000	31599000	23101000	17951000	28553000	32740000	5736400	33849000	21801000	1.05687	0.997925	1.05118	0.999487	0.814294	0.763341
P55145	4	Mesencephalic astrocyte-derived neurotrophic factor	28157000	30584000	22445000	25033000	24591000	24365000	36250000	29414000	26460000	38961000	26466000	20438000	0.911352	0.95121	1.13473	0.861682	1.05763	0.997818
P21281	6;2	V-type proton ATPase subunit B, brain isoform	23485000	27031000	26339000	25080000	20682000	33365000	28131000	25257000	29801000	33470000	30171000	22923000	1.02956	0.999758	1.08241	0.933999	1.12633	0.850324
P42224	12	Signal transducer and activator of transcription 1-alpha/beta	21725000	32251000	29232000	25104000	14377000	26329000	21321000	34915000	22882000	5246500	19346000	21009000	0.79091	0.899117	0.950846	0.998266	0.548042	0.255756
P43490	6	Nicotinamide phosphoribosyltransferase	23147000	36818000	29269000	25180000	20087000	33685000	24516000	33509000	34287000	30633000	30565000	30701000	0.884775	0.858101	1.03449	0.993996	1.02987	0.990561
Q9NVS9	8	Pyridoxine-5-phosphate oxidase	26431000	28163000	33487000	25281000	21107000	31385000	37378000	23604000	26546000	13827000	28591000	26404000	0.882971	0.921273	0.993722	0.999634	0.781349	0.550705
O75822	7	Eukaryotic translation initiation factor 3 subunit J	33130000	43348000	32195000	25328000	39609000	40914000	28488000	51395000	38134000	16458000	27428000	33946000	0.974032	0.998079	1.08598	0.992535	0.716204	0.437926
P51572	7	B-cell receptor-associated protein 31	23907000	11845000	13460000	25399000	9639900	16126000	12765000	8736800	11679000	18923000	9693900	14823000	1.03968	0.999976	0.674242	0.640445	0.88271	0.98014
P61803	4	Dolichyl-diphosphooligosaccharide--protein glycosyltransferase subunit DAD1	24961000	7530900	14525000	25436000	10531000	9564700	47154000	8654500	12468000	38633000	17977000	9056900	0.968411	0.99998	1.45217	0.982646	1.39667	0.960287
P60953	4;0;0	Cell division control protein 42 homolog	25766000	21035000	25855000	25462000	13088000	25691000	24509000	29641000	45430000	22455000	21090000	33225000	0.88418	0.891722	1.37057	0.627667	1.05662	0.998228
Q15843	3	NEDD8	7690200	35577000	31028000	25502000	28592000	22093000	15846000	35699000	28332000	4430700	24827000	25855000	1.02546	0.980463	1.07513	0.980905	0.741807	0.914839
Q9UHB9	9	Signal recognition particle subunit SRP68	21256000	26829000	22398000	25636000	20366000	18772000	29555000	26406000	15486000	6604800	20781000	23285000	0.919002	0.992648	1.01368	0.999931	0.718908	0.528875
P36542	7	ATP synthase subunit gamma, mitochondrial	34065000	12361000	13074000	25660000	17994000	18849000	26693000	11227000	21575000	86225000	18809000	16502000	1.05047	0.988376	0.999916	0.999474	2.04262	0.706532
Q9Y3T9	1	Nucleolar complex protein 2 homolog	44812000	33177000	32331000	25694000	103530000	24105000	23888000	39382000	27109000	6858800	45561000	28062000	1.38986	0.997825	0.819244	0.978239	0.72953	0.72627
P62861	1	40S ribosomal protein S30	27806000	29655000	33220000	25757000	21936000	28263000	16964000	31565000	33534000	26276000	23322000	29230000	0.837618	0.732481	0.904964	0.846465	0.869289	0.844313
Q02318	9	Sterol 26-hydroxylase, mitochondrial	19904000	25904000	23977000	25818000	17769000	35421000	29470000	31541000	31663000	24063000	17363000	32776000	1.13216	0.96665	1.32799	0.50873	1.06329	0.998089
Q7L2H7	11	Eukaryotic translation initiation factor 3 subunit M	32047000	49664000	31168000	25849000	17953000	52581000	31611000	57107000	42334000	7069300	17244000	27887000	0.853861	0.929941	1.161	0.982331	0.462445	0.187458
P61163	2	Alpha-centractin	31073000	26400000	32147000	26027000	22438000	20691000	16758000	25034000	24457000	16394000	19632000	25698000	0.771658	0.343337	0.739221	0.212053	0.68873	0.107256
Q9UK22	5	F-box only protein 2	31719000	23144000	20089000	26064000	25685000	22417000	35723000	18662000	18855000	22220000	21486000	22954000	0.989513	0.999987	0.977159	0.990761	0.889369	0.946477
Q99623	10	Prohibitin-2	45003000	33499000	22300000	26144000	53988000	35995000	24717000	18077000	24166000	69961000	57279000	26074000	1.15203	0.967588	0.664273	0.621076	1.52094	0.622161
Q96CM8	4	Acyl-CoA synthetase family member 2, mitochondrial	21146000	14730000	11791000	26146000	13331000	13966000	16401000	9850200	8527700	17539000	10735000	11771000	1.12117	0.983262	0.729622	0.619333	0.840099	0.915933
P50135	4	Histamine N-methyltransferase	28148000	28213000	23039000	26163000	10545000	20910000	30799000	20974000	37119000	9837800	28288000	23829000	0.725668	0.65781	1.11955	0.992143	0.780287	0.736196
Q9Y3F4	6	Serine-threonine kinase receptor-associated protein	25986000	51383000	42676000	26183000	28572000	38744000	36982000	44944000	44828000	33443000	35950000	30936000	0.778866	0.596474	1.05589	0.954514	0.835762	0.847922
Q99436	7	Proteasome subunit beta type-7	31341000	40589000	27297000	26283000	42109000	34520000	28600000	42843000	40070000	12341000	25009000	36776000	1.03714	0.999389	1.12382	0.973182	0.747035	0.554171
O14561	4	Acyl carrier protein, mitochondrial	39056000	46493000	24699000	26442000	18952000	31020000	20848000	23579000	37943000	39161000	31726000	29735000	0.69311	0.427687	0.747134	0.571842	0.912688	0.990507
Q86SX6	2	Glutaredoxin-related protein 5, mitochondrial	21510000	22193000	22304000	26443000	23277000	22571000	20425000	17644000	22143000	21606000	19015000	21116000	1.0952	0.551859	0.912206	0.490628	0.93531	0.726408
O43143	12	Pre-mRNA-splicing factor ATP-dependent RNA helicase DHX15	29349000	46305000	32875000	26648000	43023000	53255000	27772000	33061000	60743000	6498300	30990000	53146000	1.13266	0.996681	1.12022	0.998798	0.835116	0.78544
O14929	6	Histone acetyltransferase type B catalytic subunit	36527000	27551000	28723000	26774000	20156000	24429000	21302000	40060000	16872000	25964000	29020000	22908000	0.768946	0.609364	0.84303	0.68857	0.839344	0.839791
Q9Y3I0	9	tRNA-splicing ligase RtcB homolog	39437000	33327000	25435000	26809000	24555000	28204000	27442000	27749000	28167000	21405000	16805000	26005000	0.810273	0.47782	0.848868	0.6799	0.653927	0.0462422
Q8NE71	13	ATP-binding cassette sub-family F member 1	33094000	51244000	50053000	26815000	47490000	51330000	33135000	46599000	51404000	3416800	40838000	48402000	0.934847	0.999012	0.975795	0.999983	0.689457	0.575119
Q16762	5	Thiosulfate sulfurtransferase	26879000	14278000	18194000	26887000	12910000	18293000	16438000	12617000	19388000	21086000	5262000	18973000	0.978754	0.99978	0.816212	0.961386	0.76361	0.730589
Q9BQE3	3	Tubulin alpha-1C chain	60764000	63444000	30484000	26967000	39775000	18953000	38124000	31392000	46938000	6657100	27182000	55467000	0.553972	0.662984	0.752812	0.959083	0.577316	0.413471
Q9UHX1	10	Poly(U)-binding-splicing factor PUF60	28754000	43726000	28039000	27128000	15046000	28434000	25547000	41816000	41075000	26434500	17665000	35204000	0.702434	0.50103	1.07878	0.99107	0.78894	0.752599
O14979	4	Heterogeneous nuclear ribonucleoprotein D-like	38955000	28203000	26860000	27174000	18890000	26998000	32833000	20822000	25923000	6441400	13321000	19280000	0.777107	0.79389	0.846412	0.921941	0.415265	0.0321411
O00764	6	Pyridoxal kinase	25131000	23259000	25000000	27324000	26710000	30378000	24839000	29235000	27283000	7594500	30415000	27343000	1.15018	0.970518	1.10856	0.988003	0.890482	0.816552
P28482	5;0;0	Mitogen-activated protein kinase 1	18485000	38617000	32645000	27358000	22287000	45142000	41386000	37251000	44328000	35802000	30287000	41317000	1.05616	0.994543	1.37013	0.444237	1.19676	0.777814
P20073	13	Annexin A7	47677000	31312000	24002000	27455000	33302000	44962000	43616000	45763000	65475000	147940000	29629000	44773000	1.02649	0.999386	1.50357	0.701332	2.15885	0.510853
P13861	8	cAMP-dependent protein kinase type II-alpha regulatory subunit	27157000	25135000	21483000	27522000	14105000	25808000	26433000	27984000	26700000	5517300	9640200	19136000	0.914063	0.972812	1.09952	0.986559	0.464839	0.0697575
P49207	4	60S ribosomal protein L34	28618000	43580000	36211000	27527000	28869000	36775000	40353000	38813000	44917000	14099000	42471000	46999000	0.85944	0.958531	1.14458	0.956395	0.955354	0.947917
Q13561	9	Dynactin subunit 2	32594000	27627000	28023000	27589000	33175000	29511000	32537000	33850000	28746000	17584000	28330000	28196000	1.02302	0.997893	1.07807	0.933116	0.83983	0.471381
P30042	6	ES1 protein homolog, mitochondrial	25296000	21741000	18878000	27650000	18136000	20959000	26481000	20903000	25900000	60532000	13088000	18814000	1.01259	0.999999	1.1118	0.988942	1.40232	0.984632
Q9Y5M8	7	Signal recognition particle receptor subunit beta	22213000	13709000	21007000	27832000	13361000	21942000	30580000	15997000	18534000	26236000	16600000	22973000	1.10901	0.987596	1.14372	0.965414	1.15598	0.931753
P31930	9	Cytochrome b-c1 complex subunit 1, mitochondrial	41345000	42721000	31010000	27964000	26096000	30316000	23961000	35723000	35740000	52401000	23756000	26923000	0.73322	0.520775	0.829226	0.798416	0.895756	0.865445
Q13492	5;2	Phosphatidylinositol-binding clathrin assembly protein	13223000	10750000	9672000	28352000	3597100	20090000	10800000	15028000	12013000	3644100	6942800	12316000	1.54671	0.99381	1.12471	0.995812	0.680722	0.783128
P00439	7	Phenylalanine-4-hydroxylase	19256000	18922000	17467000	28423000	20990000	13557000	18348000	18586000	12216000	8887300	8081800	9692800	1.13164	0.9715	0.883278	0.869372	0.479143	0.017184
P55735	6	Protein SEC13 homolog	46238000	28363000	34842000	28575000	24711000	21702000	31565000	24226000	22485000	15757000	20418000	24394000	0.685179	0.193305	0.715222	0.264084	0.55343	0.0285242
O75521	5	Enoyl-CoA delta isomerase 2, mitochondrial	12771000	16985000	16909000	28629000	14096000	16227000	14619000	16433000	17727000	14832000	13269000	18298000	1.2633	0.727302	1.0453	0.992544	0.9943	0.999986
Q7L1Q6	5	Basic leucine zipper and W2 domain-containing protein 1	17881000	28519000	38228000	28744000	14198000	16918000	29144000	30503000	29356000	16275500	13998000	18553000	0.707331	0.458787	1.0517	0.971028	0.576954	0.184341
P02760	5	Protein AMBP;Alpha-1-microglobulin;Inter-alpha-trypsin inhibitor light chain;Trypstatin	17660000	31608000	25148000	28761000	16473000	23618000	31305000	26523000	21467000	63771000	22770000	23805000	0.925231	0.993947	1.06556	0.992952	1.48283	0.753442
P62318	3	Small nuclear ribonucleoprotein Sm D3	36214000	52747000	42665000	28769000	25007000	52367000	34472000	48910000	64111000	8187000	21544000	53988000	0.806398	0.935066	1.12055	0.996321	0.636037	0.422006
P12277	8	Creatine kinase B-type	42480000	98270000	118680000	28853000	60911000	99418000	56764000	89325000	129050000	10669000	64840000	109110000	0.729222	0.942386	1.06055	0.998736	0.711633	0.752155
Q99873	11;2	Protein arginine N-methyltransferase 1	26763000	53626000	69579000	28954000	67694000	49777000	45832000	35955000	59739000	11360000	51963000	39260000	0.976375	0.999998	0.943708	0.999999	0.684033	0.69219
P15170	4	Eukaryotic peptide chain release factor GTP-binding subunit ERF3A	28405000	36192000	49493000	29041000	24227000	33932000	27554000	36835000	27911000	6627800	20039000	28711000	0.764309	0.882505	0.80901	0.939783	0.485387	0.134584
P28332	5	Alcohol dehydrogenase 6	21620000	19655000	14181000	29111000	11784000	20476000	26119000	14399000	16840000	8510900	18930000	19509000	1.10666	0.998257	1.0343	0.99994	0.846615	0.893574
P51148	5;0	Ras-related protein Rab-5C	28288000	30671000	40051000	29164000	32310000	44556000	33513000	35304000	68133000	78977000	33809000	52316000	1.0709	0.994823	1.38319	0.720265	1.66753	0.358245
Q86UP2	14	Kinectin	22525000	10651000	16062000	29224000	3609400	15330000	24004000	5977200	12523000	4907800	11307000	13655000	0.978175	0.95845	0.86324	0.971038	0.606641	0.793658
P10412;P16403;P16402	6;5;5;2;2	Histone H1.4;Histone H1.2;Histone H1.3	25597000	23880000	18058000	29262000	35086000	70755000	53319000	27076000	57670000	246050000	82649000	74707000	2.00049	0.402419	2.04435	0.349013	5.97329	0.0107261
O60884	9	DnaJ homolog subfamily A member 2	28347000	27356000	30777000	29585000	13255000	21333000	32571000	31210000	22664000	22616000	15809000	17933000	0.742056	0.360429	0.999595	0.99992	0.651688	0.204022
Q93099	9	Homogentisate 1,2-dioxygenase	27509000	35243000	28464000	29747000	28949000	24678000	28847000	28041000	33210000	11480000	32042000	35368000	0.914028	0.986994	0.987743	0.999985	0.86487	0.784095
Q08945	6	FACT complex subunit SSRP1	34032000	23030000	21363000	29757000	12024000	11425000	15201000	27794000	22186000	8590600	10055000	17952000	0.678432	0.484683	0.831125	0.92494	0.466657	0.131436
O75439	8	Mitochondrial-processing peptidase subunit beta	23778000	30295000	27252000	29942000	17902000	24083000	24469000	29364000	27146000	55347000	11686000	29656000	0.884439	0.975479	0.995745	1	1.18892	0.999995
P18077	3	60S ribosomal protein L35a	18903000	42627000	39979000	30003000	40069000	56131000	45413000	33340000	48474000	18903000	44878000	45126000	1.24327	0.859839	1.25336	0.818753	1.07288	0.997644
Q9Y230	14	RuvB-like 2	25176000	39237000	40231000	30037000	24030000	38345000	28372000	29546000	41176000	12712000	35810000	30322000	0.883108	0.971916	0.946963	0.998204	0.75345	0.61424
P20618	9	Proteasome subunit beta type-1	18105000	54367000	36689000	30144000	15967000	49914000	20091000	60156000	55297000	11455000	36438000	48454000	0.879664	0.993066	1.24169	0.977171	0.882614	0.980751
Q07666	4	KH domain-containing, RNA-binding, signal transduction-associated protein 1	24369000	36159000	27583000	30330000	29043000	27756000	31868000	35107000	33676000	7850700	21601000	28722000	0.988855	1	1.14232	0.956497	0.660232	0.324043
P55036	8;3	26S proteasome non-ATPase regulatory subunit 4	36430000	41961000	40984000	30331000	22017000	38352000	36957000	39256000	42499000	16388000	31397000	34290000	0.759791	0.501818	0.994446	0.999993	0.687539	0.242368
P22307	7	Non-specific lipid-transfer protein	39164000	16946000	16941000	30364000	16808000	13560000	22647000	17396000	20666000	84669000	16655000	20270000	0.831364	0.982942	0.83105	0.994795	1.66451	0.897537
Q9BS26	7	Endoplasmic reticulum resident protein 44	33183000	26225000	23323000	30570000	31112000	23880000	41602000	26423000	20552000	78640000	37407000	21586000	1.03422	0.999357	1.07066	0.999443	1.66362	0.64394
P49915	9	GMP synthase [glutamine-hydrolyzing]	21422000	22744000	20885000	30606000	12602000	18188000	26630000	15315000	16049000	2813000	11023000	12245000	0.943813	0.98903	0.891516	0.98204	0.400932	0.0975445
Q07955	9	Serine/arginine-rich splicing factor 1	34251000	36900000	29752000	30617000	17277000	22315000	35583000	51863000	59703000	29192000	20721000	30032000	0.695807	0.240261	1.45832	0.291458	0.792296	0.587009
P30419	9;2	Glycylpeptide N-tetradecanoyltransferase 1	31681000	40264000	40379000	30641000	28401000	41510000	36414000	43815000	51222000	43223500	33412000	53035000	0.895196	0.866892	1.17028	0.754657	1.15443	0.825741
O15260	4	Surfeit locus protein 4	29210000	29161000	14194000	30643000	14332000	32424000	53374000	17888000	23461000	47306000	13146000	18356000	1.06662	0.999245	1.30535	0.963562	1.08603	0.999967
P48444	12	Coatomer subunit delta	34220000	30282000	35487000	30779000	23344000	24615000	31026000	25883000	31090000	11291000	21658000	19725000	0.787467	0.491536	0.880087	0.860676	0.526798	0.0145527
P16930	5	Fumarylacetoacetase	34488000	26493000	31000000	31101000	32996000	33280000	28305000	32152000	25331000	7852700	31695000	36315000	1.05866	0.997891	0.932671	0.997197	0.824765	0.71282
P53999	4	Activated RNA polymerase II transcriptional coactivator p15	43903000	76491000	30288000	31148000	47297000	37474000	33443000	107720000	72122000	32720000	46762000	47456000	0.769296	0.924542	1.41546	0.783458	0.842423	0.985602
P10515	8	Dihydrolipoyllysine-residue acetyltransferase component of pyruvate dehydrogenase complex, mitochondrial	26779000	20522000	18419000	31149000	22963000	27015000	32839000	22585000	28447000	43328000	20847000	29838000	1.23443	0.698824	1.27619	0.615172	1.43051	0.397772
P62314	4	Small nuclear ribonucleoprotein Sm D1	33715000	43613000	39003000	31203000	40730000	40612000	60022000	38098000	56522000	20669000	41840000	50638000	0.967455	0.998661	1.32933	0.662747	0.97263	0.978953
P30405	6;1	Peptidyl-prolyl cis-trans isomerase F, mitochondrial	31577000	39075000	29813000	31252000	24192000	41871000	42311000	33619000	42404000	60257000	36446000	35028000	0.968646	0.992504	1.17786	0.809332	1.31121	0.570715
Q13247	2	Serine/arginine-rich splicing factor 6	32276000	34352000	30571000	31332000	12960000	14336000	25994000	64679000	60616000	9457000	22290000	28889000	0.603175	0.443559	1.55649	0.763169	0.623834	0.4637
P53602	6	Diphosphomevalonate decarboxylase	35925000	20068000	9720200	31351000	5083900	13533000	15478000	12312000	11533000	4558000	12652000	13852000	0.760394	0.875855	0.598403	0.880731	0.47269	0.5464
P52292	12	Importin subunit alpha-1	19626000	69111000	65479000	31365000	11891000	27747000	36780000	82792000	74666000	5160700	29962000	32934000	0.460413	0.632478	1.25952	0.948429	0.441308	0.419184
Q9P287	6	BRCA2 and CDKN1A-interacting protein	25740000	37997000	34986000	31462000	16760000	37162000	32190000	39334000	37347000	9077900	30287000	37270000	0.864885	0.955508	1.10279	0.990541	0.776262	0.703175
P05362	8	Intercellular adhesion molecule 1	27593000	19222000	26377000	31738000	26760000	26416000	37375000	37917000	45034000	105530000	32097000	35104000	1.16015	0.945152	1.64398	0.359388	2.35997	0.139665
P51665	9	26S proteasome non-ATPase regulatory subunit 7	27085000	44955000	45110000	31768000	36129000	35577000	30433000	45347000	41717000	14185000	36981000	41844000	0.883261	0.984573	1.00296	0.999935	0.793939	0.713617
O60547	11	GDP-mannose 4,6 dehydratase	25076000	47557000	49245000	31807000	34665000	39664000	32245000	46313000	62107000	9754400	34929000	52165000	0.870838	0.994932	1.15415	0.981855	0.794634	0.774347
P38606	7	V-type proton ATPase catalytic subunit A	25324000	34115000	36195000	31831000	21698000	41824000	53180000	33728000	47800000	58042000	30675000	41261000	0.997062	0.99937	1.40858	0.483182	1.35912	0.60718
Q13435	12	Splicing factor 3B subunit 2	27385000	56101000	37337000	31875000	34865000	57722000	22344000	57028000	57359000	9793500	24940000	52447000	1.03012	0.999783	1.13166	0.997822	0.721555	0.698239
O75947	4	ATP synthase subunit d, mitochondrial	36604000	7620400	11849000	31905000	24026000	9062900	45986000	10054000	16643000	76139000	20982000	12044000	1.15909	0.980442	1.29621	0.971801	1.94682	0.808111
O60763	15	General vesicular transport factor p115	25611000	29928000	27727000	31908000	15349000	36359000	29150000	35281000	26947000	31527000	22920000	40134000	1.0042	0.993705	1.09742	0.979578	1.13589	0.968077
P02656	1	Apolipoprotein C-III	0	9348900	0	32038000	48335000	15741000	22821000	12790000	9762200	132630000	40401000	19586000	1	1	1	1	1	1
P21399	9	Cytoplasmic aconitate hydratase	24096000	25770000	18444000	32134000	32060000	19717000	19527000	24591000	24679000	4901300	23509000	19727000	1.22839	0.956185	1.00713	0.999989	0.704689	0.522953
Q15008	13	26S proteasome non-ATPase regulatory subunit 6	29875000	34164000	33597000	32147000	33501000	30119000	38982000	41580000	31230000	13963000	41241000	29208000	0.980857	0.999813	1.14499	0.944543	0.864558	0.752722
P09661	7	U2 small nuclear ribonucleoprotein A	29914000	34633000	40211000	32169000	31366000	39761000	29075000	38018000	43035000	7832100	29988000	37828000	0.986044	0.999984	1.05126	0.999312	0.722122	0.528035
P07858	7	Cathepsin B;Cathepsin B light chain;Cathepsin B heavy chain	20912000	28090000	29529000	32191000	18361000	23601000	35761000	29069000	36785000	74614000	18996000	27033000	0.944251	0.99575	1.29395	0.848127	1.53625	0.847201
Q15836	1	Vesicle-associated membrane protein 3	34319000	15093000	20843000	32222000	24740000	27943000	41028000	10232000	32012000	90373000	20942000	24357000	1.20853	0.956166	1.18528	0.998642	1.93114	0.749854
P13489	8	Ribonuclease inhibitor	41414000	25188000	28252000	32232000	12169000	24385000	36197000	23361000	20702000	7337600	17236000	15769000	0.725178	0.665443	0.846142	0.947373	0.425313	0.0909301
Q9Y5B9	7	FACT complex subunit SPT16	24081000	12665000	16859000	32243000	21767000	11291000	26759000	13051000	14975000	10034000	7193300	15205000	1.21819	0.971394	1.02201	0.999998	0.605024	0.459682
P62847	4	40S ribosomal protein S24	22111000	77570000	54911000	32261000	37465000	55186000	40481000	47424000	65873000	11197000	34977000	65669000	0.808011	0.994659	0.994735	0.996643	0.723472	0.801463
Q15029	8	116 kDa U5 small nuclear ribonucleoprotein component	30247000	24437000	21351000	32341000	18200000	17393000	25201000	19606000	28214000	10301000	12651000	14380000	0.893457	0.86797	0.96036	0.995972	0.490984	0.0228602
Q16850	9	Lanosterol 14-alpha demethylase	45995000	26160000	28882000	32497000	9519800	16055000	16141000	33531000	20913000	26532000	6150900	8684700	0.574758	0.503473	0.698605	0.834791	0.40943	0.155877
Q02252	8	Methylmalonate-semialdehyde dehydrogenase [acylating], mitochondrial	42407000	11588000	14088000	32514000	13807000	13186000	25911000	9226500	12547000	23117000	10631000	13103000	0.874036	0.999374	0.700388	0.920854	0.688145	0.937467
P22061	8	Protein-L-isoaspartate(D-aspartate) O-methyltransferase	35191000	56648000	55847000	32877000	51059000	71058000	38253000	56173000	64994000	20413000	48415000	55473000	1.04948	0.999847	1.07945	0.994704	0.841657	0.873466
O75396	6	Vesicle-trafficking protein SEC22b	36418000	15553000	16913000	33098000	26049000	16733000	30603000	10427000	13817000	25352000	17229000	6407000	1.10156	0.988775	0.796223	0.932434	0.711167	0.787749
Q9P0Z9	7	Peroxisomal sarcosine oxidase	35346000	26560000	21420000	33188000	31345000	30360000	35282000	22748000	27868000	65884000	29349000	28663000	1.13882	0.918119	1.03087	0.998707	1.48688	0.520006
P27144	4	Adenylate kinase 4, mitochondrial	29011000	22068000	27854000	33196000	32975000	36652000	11650000	27836000	36050000	28134500	25301000	30968000	1.30266	0.718191	0.956964	0.942553	1.06931	0.99185
P17858	13;2;1	ATP-dependent 6-phosphofructokinase, liver type	49802000	43059000	27449000	33314000	47638000	32034000	31678000	26759000	29869000	19670000	32339000	29510000	0.939124	0.993778	0.733987	0.499238	0.677575	0.270223
P35606	13	Coatomer subunit beta	29825000	31205000	32715000	33478000	30890000	27557000	63523000	36051000	32473000	28768000	27126000	28095000	0.980586	0.998868	1.40858	0.289337	0.89593	0.890677
P51571	3	Translocon-associated protein subunit delta	28002000	13013000	20138000	33564000	15119000	20841000	31591000	13312000	17625000	58903000	11557000	15698000	1.13689	0.992837	1.02248	1	1.40889	0.992225
O95433	9	Activator of 90 kDa heat shock protein ATPase homolog 1	36264000	67109000	58401000	33585000	48794000	65620000	38469000	67505000	69966000	46933000	41875000	51991000	0.91485	0.978505	1.08757	0.985073	0.870344	0.965455
P16219	6	Short-chain specific acyl-CoA dehydrogenase, mitochondrial	26404000	18353000	18896000	33629000	27230000	21844000	18113000	22020000	16127000	16849000	21173000	19187000	1.29928	0.3387	0.883855	0.846028	0.898764	0.905047
P11717	20	Cation-independent mannose-6-phosphate receptor	53240000	25928000	22783000	33865000	15003000	26586000	43448000	29829000	37342000	86277000	17546000	26836000	0.740101	0.909837	1.08502	0.986026	1.28159	0.996962
P18085	4	ADP-ribosylation factor 4	30276000	45486000	38732000	34042000	25172000	38687000	29356000	48957000	53523000	30353000	27163000	44099000	0.855075	0.869515	1.15147	0.933535	0.887514	0.924958
P0C0L4;P0C0L5	14;13	Complement C4-A;Complement C4 beta chain;Complement C4-A alpha chain;C4a anaphylatoxin;C4b-A;C4d-A;Complement C4 gamma chain;Complement C4-B;Complement C4 beta chain;Complement C4-B alpha chain;C4a anaphylatoxin;C4b-B;C4d-B;Complement C4 gamma chain	38533000	27311000	28756000	34078000	21425000	35568000	36345000	28220000	35618000	68655000	18802000	33455000	0.962696	0.998177	1.05902	0.996626	1.27814	0.978493
P30049	2	ATP synthase subunit delta, mitochondrial	35836000	6643700	1941300	34084000	18570000	5711100	21816000	33843000	2570800	28956000	18872000	4453300	1.31391	0.896022	1.31086	0.961947	1.17695	0.940693
P51649	9	Succinate-semialdehyde dehydrogenase, mitochondrial	32869000	17632000	18119000	34126000	14548000	21261000	27284000	12010000	15785000	39430000	11572000	16376000	1.01916	1	0.802667	0.924036	0.9819	0.990274
P26639	12	Threonine--tRNA ligase, cytoplasmic	45319000	42856000	53205000	34230000	46436000	48272000	38093000	53443000	52003000	5386100	51159000	50577000	0.911996	0.99764	1.01527	0.999999	0.757689	0.625907
Q9Y3U8	4	60S ribosomal protein L36	24192000	55552000	43735000	34283000	38209000	59447000	38359000	54756000	53226000	15918000	51688000	50250000	1.06851	0.993071	1.18515	0.928405	0.954462	0.986714
Q8WVM8	11	Sec1 family domain-containing protein 1	32746000	28990000	34477000	34304000	30244000	35832000	28516000	30725000	35318000	22579000	18132000	27026000	1.04331	0.976795	0.982809	0.997885	0.704032	0.0373567
P22033	10	Methylmalonyl-CoA mutase, mitochondrial	34589000	20474000	23350000	34414000	21717000	22511000	23533000	19707000	21297000	42048000	21118000	20072000	1.00292	0.999994	0.82304	0.87609	1.06153	0.999503
O95202	9	LETM1 and EF-hand domain-containing protein 1, mitochondrial	37312000	6572600	11218000	34484000	5277500	14788000	30372000	11562000	19750000	79358000	12783000	16434000	0.989962	1	1.11944	0.968913	1.97042	0.822179
Q9NUU7	3;1	ATP-dependent RNA helicase DDX19A	27579000	33079000	24255000	34515000	18218000	26899000	25654000	21387000	26898000	6291200	20456000	19942000	0.937807	0.991383	0.870762	0.971958	0.549847	0.182525
P23381	11	Tryptophan--tRNA ligase, cytoplasmic;T1-TrpRS;T2-TrpRS	44694000	49259000	42551000	34552000	32820000	50377000	32155000	56238000	41430000	6858700	29543000	58869000	0.862605	0.984429	0.951056	0.998492	0.697933	0.505245
P84103	3	Serine/arginine-rich splicing factor 3	39337000	45177000	34218000	34562000	20655000	28105000	42654000	58056000	75206000	31921000	28399000	44840000	0.701765	0.294055	1.48162	0.287421	0.885692	0.895832
P43307	3	Translocon-associated protein subunit alpha	25445000	15133000	17019000	34573000	3678000	17202000	36489000	12170000	14684000	54547000	15286000	16384000	0.962776	0.92989	1.09976	1	1.4969	0.976842
Q96CN7	7	Isochorismatase domain-containing protein 1	20322000	30499000	28685000	34668000	32465000	31919000	20472000	30053000	28144000	25982000	29653000	38013000	1.24584	0.431262	0.989472	0.999916	1.17787	0.680903
Q9NSE4	13	Isoleucine--tRNA ligase, mitochondrial	34021000	30094000	36614000	34688000	24805000	31586000	25153000	28889000	32225000	31934000	23263000	30400000	0.904198	0.803065	0.856427	0.57457	0.849775	0.519141
P61086	6	Ubiquitin-conjugating enzyme E2 K	33872000	57920000	52023000	34740000	60655000	50354000	37846000	51755000	66866000	5219700	60990000	53262000	1.01345	0.999996	1.08797	0.998963	0.830732	0.754319
P56192	11	Methionine--tRNA ligase, cytoplasmic	23005000	26278000	30390000	34917000	25423000	30835000	26192000	35575000	26388000	15729000	26122000	39683000	1.14437	0.927871	1.10646	0.969408	1.02336	0.99772
Q13347	10	Eukaryotic translation initiation factor 3 subunit I	24215000	61787000	58758000	34957000	36044000	59193000	43733000	56888000	70557000	15393000	33261000	60781000	0.899378	0.998894	1.1825	0.930352	0.755975	0.807537
Q9Y2V2	3	Calcium-regulated heat stable protein 1	33139000	34287000	31977000	34961000	15864000	27579000	28548000	26508000	40477000	9245200	17936000	15097000	0.788749	0.632107	0.961068	0.994687	0.425321	0.0226091
Q14257	9	Reticulocalbin-2	29112000	37061000	37183000	34969000	28119000	46769000	51862000	45894000	37006000	81465000	31862000	34831000	1.0629	0.997743	1.30386	0.733346	1.43347	0.714552
Q15435	9	Protein phosphatase 1 regulatory subunit 7	33966000	37183000	33871000	35025000	45154000	41997000	36499000	42419000	34020000	8806400	38995000	35018000	1.16336	0.972915	1.0754	0.996928	0.788606	0.632357
Q9UJZ1	11	Stomatin-like protein 2, mitochondrial	40329000	36486000	29340000	35133000	43507000	39905000	42475000	26605000	35407000	90000000	46182000	36583000	1.11672	0.955552	0.984287	0.999466	1.62748	0.323149
P46779	6	60S ribosomal protein L28	57902000	45789000	29878000	35292000	49903000	46305000	44242000	59378000	40453000	15200000	48750000	52490000	0.98451	0.99999	1.07864	0.990548	0.871759	0.890448
P45974	11	Ubiquitin carboxyl-terminal hydrolase 5	29322000	32684000	36568000	35300000	33441000	27873000	34183000	34819000	28886000	10643000	23315000	29471000	0.980116	0.999709	0.993041	0.999992	0.643466	0.188915
Q02790	14	Peptidyl-prolyl cis-trans isomerase FKBP4;Peptidyl-prolyl cis-trans isomerase FKBP4, N-terminally processed	51219000	60926000	60999000	35352000	39200000	65471000	40372000	81359000	87799000	3109100	40451000	54493000	0.808708	0.982509	1.21015	0.996774	0.56631	0.416715
P47897	16	Glutamine--tRNA ligase	49666000	51866000	42431000	35367000	44447000	42144000	22083000	44206000	43608000	17630000	48451000	38193000	0.847148	0.928833	0.76337	0.681485	0.724311	0.505174
Q8WUM4	10	Programmed cell death 6-interacting protein	29005000	38013000	35549000	35462000	28911000	35903000	32315000	40282000	26982000	17658000	19377000	30524000	0.977663	0.999187	0.970868	0.995741	0.658682	0.102486
Q9HC38	9	Glyoxalase domain-containing protein 4	45613000	50462000	39420000	35752000	41136000	50177000	44823000	49458000	56325000	21530000	35372000	50768000	0.937784	0.985207	1.11152	0.949633	0.794642	0.525968
P51149	9	Ras-related protein Rab-7a	37910000	47128000	47657000	36116000	45611000	51590000	36765000	48300000	81570000	55774000	38543000	50311000	1.00469	1	1.25577	0.821069	1.08993	0.978375
P19823	11	Inter-alpha-trypsin inhibitor heavy chain H2	29834000	31118000	29970000	36367000	21671000	20541000	49812000	19367000	32544000	64322000	22579000	17538000	0.864246	0.958039	1.11879	0.999477	1.14867	0.999795
O95793	10;1	Double-stranded RNA-binding protein Staufen homolog 1	26954000	62733000	27957000	36389000	5507600	17783000	21381000	29219000	22657000	3624900	15291000	12932000	0.50729	0.439557	0.622701	0.879522	0.270714	0.12349
P00491	10	Purine nucleoside phosphorylase	52203000	69316000	70082000	36389000	77883000	67825000	37205000	72981000	86782000	9529900	80105000	67004000	0.950397	0.998129	1.02801	0.999965	0.817527	0.765562
P23297	1	Protein S100-A1	31190000	16923000	22080000	36413000	10865000	24659000	28779000	20718000	24613000	11054000	8018100	15355000	1.02485	0.997513	1.0558	0.994651	0.490463	0.189685
P51857	1	3-oxo-5-beta-steroid 4-dehydrogenase	23287000	48429000	45669000	36662000	27932000	51422000	34947000	42988000	46636000	9017900	36842000	50334000	0.988338	0.999998	1.06122	0.99491	0.819474	0.821159
Q00688	5	Peptidyl-prolyl cis-trans isomerase FKBP3	44114000	35913000	32407000	36681000	35030000	33840000	27677000	26914000	24550000	31431000	30872000	31990000	0.938782	0.863128	0.703889	0.00575366	0.838652	0.16524
Q07960	5	Rho GTPase-activating protein 1	31738000	46610000	36550000	36736000	43989000	43674000	26899000	35141000	41071000	21062000	33354000	33498000	1.08269	0.947917	0.897413	0.907098	0.765148	0.396033
Q15075	17	Early endosome antigen 1	29115000	37866000	34998000	36841000	23565000	30208000	29181000	38019000	33554000	10255000	31841000	41901000	0.888555	0.977968	0.987988	0.999981	0.82367	0.723607
Q14526	2	Hypermethylated in cancer 1 protein	42068000	19712000	33574000	36859000	40664000	18866000	45192000	19509000	18014000	21790000	28162000	21244000	1.01085	0.999998	0.867452	0.933319	0.746649	0.855702
Q13510	5	Acid ceramidase;Acid ceramidase subunit alpha;Acid ceramidase subunit beta	42869000	44599000	32686000	36891000	38263000	38819000	38896000	39465000	38380000	135130000	30891000	42327000	0.948558	0.999049	0.971595	0.999913	1.73401	0.718116
Q13724	5	Mannosyl-oligosaccharide glucosidase	39864000	19143000	21172000	37053000	28610000	17783000	26318000	21273000	25874000	32206000	15638000	16984000	1.04075	0.997591	0.916262	0.999139	0.808541	0.870141
H7BZ55	1	Putative ciliary rootlet coiled-coil protein-like 3 protein	218740	64430000	60463000	37208000	18807315	406630	0	0	0	0	0	394710	0.450972	0.883955	-inf	0	1	1
P01892;P10316;P30512;P30459;P30457;P30456;P30453;P30450;P30447;P18462;P16189;P16188;P13746;P10314;P04439;P01891;P16190;P30455;P30443	0;0;0;0;0;0;0;0;0;0;0;0;0;0;0;0;0;0;0;0;0;0;0;0;0;0;0;0;0;0;0;0	HLA class I histocompatibility antigen, A-2 alpha chain;HLA class I histocompatibility antigen, A-69 alpha chain;HLA class I histocompatibility antigen, A-29 alpha chain;HLA class I histocompatibility antigen, A-74 alpha chain;HLA class I histocompatibility antigen, A-66 alpha chain;HLA class I histocompatibility antigen, A-43 alpha chain;HLA class I histocompatibility antigen, A-34 alpha chain;H…	46991000	31624000	35650000	37322000	15088000	30716000	66292000	48808000	64749000	73504000	38499000	28437000	0.727484	0.614473	1.57396	0.460733	1.22907	0.964129
O95373	12;1	Importin-7	31256000	51280000	54682000	37611000	46931000	44487000	42259000	55110000	44313000	46022500	50194000	41851000	0.940321	0.994491	1.03253	0.982533	1.00619	0.996055
P09972	7	Fructose-bisphosphate aldolase C	29642000	58789000	54107000	37684000	4881700	48776000	43209000	41690000	55434000	14563000	25270000	45977000	0.640823	0.571031	0.98453	0.999987	0.602015	0.768898
O14744	11	Protein arginine N-methyltransferase 5;Protein arginine N-methyltransferase 5, N-terminally processed	53217000	59018000	66474000	38064000	66173000	74372000	53032000	65651000	70363000	4190200	57926000	68674000	0.99944	0.999936	1.05784	0.999795	0.731861	0.601628
P61221	15	ATP-binding cassette sub-family E member 1	46615000	68090000	82949000	38128000	53976000	85090000	40373000	76961000	87284000	20141000	55728000	92711000	0.896486	0.986783	1.03523	0.999995	0.852905	0.874545
Q6IBS0	5	Twinfilin-2	36538000	27546000	30686000	38207000	25159000	26689000	42774000	37199000	25369000	6195300	22993000	24870000	0.950248	0.997954	1.11155	0.993953	0.570416	0.252051
P63220	4	40S ribosomal protein S21	46089000	87192000	78718000	38654000	60546000	73430000	44919000	70223000	82115000	15626000	47798000	83222000	0.814296	0.959998	0.930462	0.998436	0.69173	0.589486
O95613	2	Pericentrin	98811000	53081000	44245000	38904000	106410000	24227000	47246000	53735000	52449000	38720000	51566000	25874000	0.864401	0.881244	0.782259	0.960217	0.592239	0.580739
P35241	12;1	Radixin	30425000	47096000	39229000	39064000	30778000	53124000	37243000	52335000	41107000	12533000	41656000	51563000	1.05324	0.9993	1.11936	0.985787	0.905799	0.893842
Q15819	2	Ubiquitin-conjugating enzyme E2 variant 2	59208000	86953000	66414000	39079000	42381000	54242000	32811000	93123000	75902000	12925000	58389000	73399000	0.638372	0.769325	0.949481	0.991573	0.680762	0.575642
Q08380	5	Galectin-3-binding protein	46822000	33781000	25340000	39294000	26427000	33196000	64466000	37910000	36051000	132990000	27413000	31315000	0.933681	0.999281	1.30662	0.915574	1.80963	0.828414
Q8TEX9	16	Importin-4	47857000	65019000	66853000	39378000	57131000	51341000	34987000	73262000	43678000	11604000	59816000	48850000	0.822627	0.962093	0.845312	0.956274	0.669174	0.495323
O95831	10	Apoptosis-inducing factor 1, mitochondrial	38850000	28996000	27251000	39494000	29307000	28517000	41470000	23061000	29286000	54719000	28889000	32290000	1.02336	0.999431	0.98654	0.998852	1.21873	0.85441
P16615	10;2;2	Sarcoplasmic/endoplasmic reticulum calcium ATPase 2	39107000	18319000	21263000	39858000	16880000	19668000	40832000	12886000	16670000	48872000	15559000	13677000	0.970987	0.999566	0.894509	0.975806	0.992617	0.99165
P61158	7;1;1	Actin-related protein 3	24587000	30039000	32262000	40139000	32443000	30903000	32751000	29052000	32413000	14116000	30650000	33432000	1.19102	0.841239	1.08434	0.975858	0.899986	0.858885
P28070	4	Proteasome subunit beta type-4	49179000	78708000	58427000	40175000	61932000	93862000	43744000	84584000	102560000	21903000	53920000	73193000	1.05182	0.999991	1.23924	0.96491	0.799811	0.823884
P27105	11	Erythrocyte band 7 integral membrane protein	52864000	28050000	35530000	40456000	43713000	48926000	74534000	48255000	54734000	196930000	35689000	47011000	1.143	0.976135	1.52454	0.713304	2.40141	0.481534
Q02543	8	60S ribosomal protein L18a	41112000	63425000	58750000	40640000	62859000	86454000	50150000	49884000	76726000	21816000	63000000	76050000	1.16331	0.983682	1.08251	0.996024	0.985173	0.981485
P04080	4	Cystatin-B	35320000	67533000	68751000	40663000	36868000	73454000	77138000	43033000	76114000	37386000	38920000	74774000	0.879845	0.969693	1.14383	0.961901	0.880399	0.967053
Q04760	8	Lactoylglutathione lyase	31786000	49654000	44847000	40683000	15216000	51863000	45568000	50306000	74715000	9606100	40941000	43291000	0.85331	0.937692	1.3508	0.916314	0.743054	0.737207
P62899	6	60S ribosomal protein L31	44198000	63104000	56373000	40684000	50335000	89757000	52350000	81168000	77427000	17415000	69233000	68670000	1.10448	0.999041	1.2888	0.916428	0.948941	0.942551
P62841	7	40S ribosomal protein S15	44555000	70400000	57056000	40754000	36163000	77236000	25324000	56976000	74346000	6583700	33167000	52865000	0.896181	0.991654	0.910674	0.988055	0.538429	0.382075
Q14247	12	Src substrate cortactin	35279000	39309000	41195000	40767000	31956000	51181000	47481000	42717000	57111000	29745000	33445000	59118000	1.07014	0.992573	1.27229	0.624039	1.05636	0.999949
P06737	10	Glycogen phosphorylase, liver form	43318000	50190000	34111000	40782000	38783000	51474000	31681000	42563000	38619000	8492300	29942000	34807000	1.0268	0.999695	0.884375	0.984329	0.573906	0.231882
P62136;P36873;P62140	9;6;5	Serine/threonine-protein phosphatase PP1-alpha catalytic subunit;Serine/threonine-protein phosphatase PP1-gamma catalytic subunit;Serine/threonine-protein phosphatase PP1-beta catalytic subunit	41372000	46023000	46037000	40873000	34915000	43922000	52297000	40578000	46973000	21394000	45008000	51003000	0.897161	0.945888	1.04808	0.996548	0.879886	0.786279
P62191	14	26S protease regulatory subunit 4	58597000	70404000	65584000	40888000	40926000	76676000	57437000	80315000	81490000	16204000	79552000	73518000	0.814503	0.924681	1.12672	0.992512	0.869923	0.823098
P20290	6	Transcription factor BTF3	30971000	101240000	79894000	40892000	18658000	66499000	30361000	93112000	102880000	73357000	41584000	105130000	0.594276	0.715405	1.06717	0.999609	1.03756	0.998244
P23246	12	Splicing factor, proline- and glutamine-rich	59644000	42160000	31962000	40918000	40179000	58452000	57181000	40345000	84805000	16894000	33683000	70884000	1.04323	0.998307	1.36306	0.846013	0.908011	0.919038
P08319	10	Alcohol dehydrogenase 4	29409000	27014000	24898000	41077000	10100000	35775000	18085000	25571000	21645000	5897500	8061200	30283000	1.06924	0.996977	0.803003	0.96321	0.544038	0.333399
P46060	12	Ran GTPase-activating protein 1	43458000	41649000	33605000	41080000	15162000	31531000	43044000	41742000	39805000	12229650	6265300	18194000	0.739378	0.635396	1.04952	0.997967	0.309058	0.0154286
Q09028	4	Histone-binding protein RBBP4	33263000	62075000	50991000	41186000	31796000	38497000	33030000	57981000	56608000	21388000	38359000	40314000	0.761838	0.741352	1.00882	0.999974	0.683808	0.425551
Q9BRX8	6	Redox-regulatory protein FAM213A	37125000	39612000	37778000	41329000	30145000	34211000	43270000	33769000	40032000	81372000	27051000	33694000	0.922892	0.984218	1.02232	0.999877	1.24103	0.979785
P21964	7	Catechol O-methyltransferase	45316000	47990000	48674000	41447000	21679000	45925000	34163000	41653000	50061000	8619200	37437000	45824000	0.768073	0.871737	0.886583	0.988057	0.647135	0.439918
P27816	26	Microtubule-associated protein 4	36403000	61075000	54338000	41622000	51562000	97874000	46151000	84177000	85170000	2611700	51010000	77935000	1.25848	0.995296	1.41947	0.973283	0.866554	0.740232
O00425	11	Insulin-like growth factor 2 mRNA-binding protein 3	59138000	45262000	50055000	41717000	31826000	48002000	49621000	45891000	43272000	8788200	35963000	38082000	0.786928	0.895216	0.89854	0.990989	0.536293	0.186403
P47756	10	F-actin-capping protein subunit beta	46826000	42579000	45877000	41762000	37801000	59795000	45328000	56097000	53204000	17794000	36529000	46917000	1.03013	0.999964	1.14301	0.941333	0.748363	0.444649
Q13509	7	Tubulin beta-3 chain	64818000	48986000	50307000	41832000	29550000	33861000	39957000	60846000	43573000	8536700	27902000	48429000	0.641292	0.666706	0.879746	0.983519	0.517136	0.183476
Q13151	3	Heterogeneous nuclear ribonucleoprotein A0	42490000	38886000	39874000	41877000	21678000	26244000	48755000	30884000	34306000	11379000	15453000	22953000	0.74061	0.468782	0.939753	0.982341	0.410598	0.0131303
P52907	6	F-actin-capping protein subunit alpha-1	37137000	72670000	62884000	42201000	26736000	65037000	52881000	56498000	63241000	9475500	52595000	69876000	0.775802	0.94141	0.999589	0.999857	0.764061	0.723524
P28072	6	Proteasome subunit beta type-6	42241000	50188000	64175000	42212000	47763000	59197000	56891000	62983000	62015000	15044000	58265000	65761000	0.952543	0.999264	1.16146	0.965011	0.888036	0.847592
P42126	5	Enoyl-CoA delta isomerase 1, mitochondrial	45427000	28119000	48514000	42280000	54489000	96457000	49717000	49897000	61986000	137470000	48126000	66013000	1.58304	0.545121	1.32394	0.764274	2.06136	0.22979
Q9Y5L4	4	Mitochondrial import inner membrane translocase subunit Tim13	33971000	38500000	37609000	42329000	44099000	32545000	38570000	39096000	37053000	50793000	42908000	36370000	1.08079	0.893459	1.04214	0.972773	1.1816	0.436346
Q9BPW8	8;1	Protein NipSnap homolog 1	50332000	37037000	31226000	42738000	34713000	43504000	50665000	34787000	29165000	53170000	36759000	35865000	1.0199	0.997471	0.966457	0.995616	1.0607	0.98583
P49721	5	Proteasome subunit beta type-2	35728000	55760000	56787000	42809000	42086000	69054000	44246000	63628000	62426000	20492000	45238000	68848000	1.03827	0.999575	1.14854	0.96207	0.907624	0.922827
P16949	6	Stathmin	48665000	54131000	55834000	42973000	44678000	51409000	52371000	67779000	68796000	11157000	60986000	49997000	0.876631	0.985075	1.19111	0.97044	0.769968	0.609984
P16152	6;2	Carbonyl reductase [NADPH] 1	35930000	46619000	39265000	43127000	7322900	41349000	26538000	35554000	49680000	36219000	25600000	46838000	0.753599	0.64954	0.917563	0.99413	0.891991	0.989366
P30085	9	UMP-CMP kinase	28644000	64061000	48921000	43143000	14496000	55453000	43674000	82020000	48488000	50071000	40358000	59784000	0.798526	0.828375	1.22987	0.931783	1.06063	0.99287
P09960	11	Leukotriene A-4 hydrolase	37177000	41387000	44007000	43362000	37830000	45368000	38647000	43366000	56504000	11384000	33995000	42900000	1.03254	0.999569	1.1301	0.981874	0.720227	0.460017
P55263	9	Adenosine kinase	45723000	55739000	60842000	43375000	43488000	51168000	35140000	45025000	52838000	9594300	48538000	59402000	0.850447	0.980921	0.819468	0.959773	0.724161	0.554811
P38919	11	Eukaryotic initiation factor 4A-III;Eukaryotic initiation factor 4A-III, N-terminally processed	42883000	41088000	52563000	43377000	36842000	42638000	50751000	46015000	56938000	7593000	36743000	52513000	0.899827	0.994782	1.12576	0.991556	0.70934	0.512323
P09110	8	3-ketoacyl-CoA thiolase, peroxisomal	41171000	26338000	29975000	43408000	21783000	29173000	39190000	30408000	26034000	30811000	16718000	32159000	0.967995	0.995553	0.981002	0.999896	0.817447	0.789608
P37108	3	Signal recognition particle 14 kDa protein	36545000	28916000	37060000	43475000	16093000	32235000	33436000	34800000	40338000	12030000	23361000	32802000	0.895456	0.926737	1.05904	0.996955	0.665161	0.433171
Q9Y262	16	Eukaryotic translation initiation factor 3 subunit L	54514000	67058000	72724000	43709000	86521000	62798000	55787000	69679000	64825000	40203000	71793000	64583000	0.993474	0.99755	0.979387	0.999734	0.908814	0.934383
Q13907	5;1	Isopentenyl-diphosphate Delta-isomerase 1	47758000	51606000	39444000	43791000	41638000	32760000	36635000	40997000	41103000	18213000	27906000	25570000	0.851457	0.605411	0.85539	0.653446	0.516462	0.003463
Q99829	7	Copine-1	44403000	45235000	51096000	43966000	33310000	40784000	48720000	39287000	36896000	52194000	31462000	43241000	0.838888	0.579969	0.887511	0.801724	0.90168	0.808296
P39656	11	Dolichyl-diphosphooligosaccharide--protein glycosyltransferase 48 kDa subunit	44872000	29964000	39437000	44389000	33954000	34800000	58649000	18733000	27959000	90581000	36132000	33046000	0.990111	1	0.921836	0.949719	1.39805	0.898065
O95954	13	Formimidoyltransferase-cyclodeaminase;Glutamate formimidoyltransferase;Formimidoyltetrahydrofolate cyclodeaminase	58243000	35082000	24731000	44622000	34628000	24508000	41824000	29757000	20931000	10832000	32254000	19907000	0.878888	0.991515	0.783628	0.912965	0.533586	0.284224
Q96I99	10	Succinyl-CoA ligase [GDP-forming] subunit beta, mitochondrial	44747000	30815000	31797000	44832000	35042000	34181000	32419000	31691000	27796000	52694000	29142000	33881000	1.06237	0.976033	0.856062	0.826451	1.07785	0.98524
Q9UBM7	4	7-dehydrocholesterol reductase	43100000	11586000	14366000	45311000	14642000	8432200	34996000	6166400	7942900	13635000	3503000	6059000	0.990344	0.999214	0.711135	0.883278	0.335935	0.414332
P21796	14	Voltage-dependent anion-selective channel protein 1	67429000	42192000	39228000	45333000	74639000	55998000	89848000	29630000	56180000	218940000	93119000	48547000	1.1822	0.972394	1.18011	0.995024	2.42263	0.358294
P52895	3	Aldo-keto reductase family 1 member C2	25906000	81212000	89082000	45419000	52147000	66379000	44935000	72420000	71898000	5568200	83810000	87275000	0.835601	0.999786	0.964592	0.99957	0.900373	0.890018
P51570	8	Galactokinase	40721000	24992000	27096000	45653000	19412000	26588000	32581000	16230000	20599000	14144000	13967000	21622000	0.987544	0.99724	0.74788	0.677429	0.535864	0.179976
P47755	8	F-actin-capping protein subunit alpha-2	45880000	46292000	45348000	45858000	42283000	43619000	61948000	52892000	55255000	18472000	48571000	49156000	0.958115	0.997508	1.23687	0.802663	0.844961	0.688024
P20340;Q9NRW1	6;3;1	Ras-related protein Rab-6A;Ras-related protein Rab-6B	67529000	46575000	54585000	45995000	48049000	60144000	54821000	49942000	67229000	63477000	38739000	35919000	0.914037	0.956674	1.01958	0.999018	0.818874	0.58767
P52815	7	39S ribosomal protein L12, mitochondrial	54227000	31979000	29316000	46379000	47627000	40133000	36358000	40413000	41687000	57916000	40533000	29110000	1.16116	0.794652	1.02542	0.989012	1.1042	0.959115
Q9Y281	4	Cofilin-2	46496000	52976000	60171000	46420000	38409000	63393000	45010000	57174000	69025000	20434000	53434000	57359000	0.928459	0.987071	1.07245	0.996028	0.822003	0.733305
Q10567	2	AP-1 complex subunit beta-1	44567000	32935000	30093000	46423000	26586000	27710000	31880000	27694000	24782000	16322000	26970000	34008000	0.936094	0.979376	0.784014	0.724078	0.718435	0.417805
P43686	16	26S protease regulatory subunit 6B	49063000	75450000	64271000	46514000	41403000	61561000	55877000	59987000	71636000	23535000	51948000	64779000	0.791794	0.7993	0.993199	0.999999	0.742976	0.511193
P61956;Q6EEV6	1;0	Small ubiquitin-related modifier 2;Small ubiquitin-related modifier 4	33244000	45337000	41908000	46535000	33182000	52785000	50635000	52603000	47237000	15772000	32743000	45685000	1.0997	0.985903	1.24887	0.800546	0.781814	0.587725
P61289	11	Proteasome activator complex subunit 3	45222000	75846000	83917000	46549000	54547000	66570000	34594000	64727000	93607000	4878400	49348000	76107000	0.817943	0.992514	0.941181	0.998378	0.635819	0.532429
O00232	15	26S proteasome non-ATPase regulatory subunit 12	48891000	57892000	54466000	47217000	37458000	45629000	38251000	57673000	47786000	16076000	43113000	52179000	0.808092	0.863452	0.89123	0.966696	0.690659	0.366557
P22102	19	Trifunctional purine biosynthetic protein adenosine-3;Phosphoribosylamine--glycine ligase;Phosphoribosylformylglycinamidine cyclo-ligase;Phosphoribosylglycinamide formyltransferase	54030000	76317000	92377000	47305000	68084000	79300000	48264000	71889000	101000000	14284000	60283000	80029000	0.874127	0.989264	0.992946	0.999898	0.694115	0.581941
P10619	5	Lysosomal protective protein;Lysosomal protective protein 32 kDa chain;Lysosomal protective protein 20 kDa chain	31475000	38803000	39056000	47408000	41637000	36665000	40807000	39615000	31793000	78644000	32254000	28666000	1.14978	0.937821	1.02635	0.999583	1.27649	0.93593
Q9UKK9	9	ADP-sugar pyrophosphatase	44499000	77547000	65848000	47573000	52358000	68043000	59139000	63308000	74788000	18290000	60214000	81027000	0.893983	0.992059	1.04971	0.997074	0.849048	0.814907
P63173	4	60S ribosomal protein L38	46875000	70583000	71265000	47998000	58649000	68635000	57927000	71122000	66249000	16740000	95918000	95196000	0.928779	0.998581	1.03484	0.999434	1.10137	0.986012
Q9Y265	9	RuvB-like 1	40590000	60134000	55332000	48029000	54569000	55818000	45471000	63330000	65734000	34368000	64017000	60201000	1.01512	0.998866	1.11841	0.927892	1.01621	0.999983
P49755	5	Transmembrane emp24 domain-containing protein 10	39416000	38332000	39606000	48154000	26113000	38269000	66957000	27887000	41085000	148540000	33392000	37066000	0.958945	0.997771	1.15828	0.996717	1.86613	0.793122
Q16531	16	DNA damage-binding protein 1	64732000	88574000	66679000	48246000	72337000	43479000	71090000	59269000	68617000	19818000	81902000	57925000	0.745787	0.790567	0.904498	0.991649	0.725709	0.526981
P11310	6	Medium-chain specific acyl-CoA dehydrogenase, mitochondrial	46787000	33794000	40351000	48569000	36503000	42550000	46790000	39480000	37159000	26474000	37580000	40816000	1.05532	0.97604	1.02065	0.997867	0.867182	0.703711
Q9HB71	11	Calcyclin-binding protein	28092000	85671000	77675000	48853000	38897000	89554000	43276000	82656000	89144000	4041500	35924000	82890000	0.926169	0.999969	1.12348	0.99439	0.641751	0.609838
Q07065	10	Cytoskeleton-associated protein 4	50875000	16042000	23188000	49310000	21113000	25626000	53172000	16745000	21497000	90306000	25186000	23585000	1.06597	0.995369	1.01453	1	1.5435	0.895246
Q16851	12	UTP--glucose-1-phosphate uridylyltransferase	47944000	66050000	56350000	49333000	39411000	57583000	59408000	61163000	64409000	27418000	48638000	69106000	0.859009	0.887467	1.08592	0.973921	0.85217	0.74476
P12081	10;2	Histidine--tRNA ligase, cytoplasmic	42523000	49309000	55918000	49431000	58622000	56232000	40823000	59735000	59678000	52695500	56634000	48757000	1.11191	0.781476	1.08451	0.922184	1.06996	0.922316
P13693	7;1;1	Translationally-controlled tumor protein	98108000	125690000	82503000	49558000	101860000	107550000	78811000	110280000	144560000	91837000	71194000	112480000	0.845469	0.836462	1.08929	0.991674	0.899478	0.971317
Q99798	13	Aconitate hydratase, mitochondrial	38319000	38737000	44330000	49830000	44917000	43603000	43799000	49489000	49070000	51115000	43522000	49135000	1.13975	0.227444	1.17277	0.120974	1.18442	0.0984889
P07814	25	Bifunctional glutamate/proline--tRNA ligase;Glutamate--tRNA ligase;Proline--tRNA ligase	70441000	72134000	75613000	50229000	68967000	85628000	74929000	63958000	66467000	15074000	53689000	63703000	0.93875	0.993901	0.941179	0.997643	0.607119	0.278006
P05198	12	Eukaryotic translation initiation factor 2 subunit 1	59159000	49825000	59720000	50306000	52173000	48975000	41927000	45203000	49256000	6265200	48985000	43971000	0.89775	0.995913	0.808434	0.968865	0.588138	0.339744
Q92499	11	ATP-dependent RNA helicase DDX1	38050000	47867000	56397000	50507000	41334000	41239000	55511000	51948000	47424000	8657600	54879000	51603000	0.935115	0.999068	1.08832	0.99609	0.809053	0.706894
Q86V81	8	THO complex subunit 4	33674000	72658000	66982000	50782000	30588000	76867000	63947000	64500000	110700000	17675000	47047000	79955000	0.913008	0.994128	1.37985	0.84982	0.834768	0.890435
P04181	9	Ornithine aminotransferase, mitochondrial;Ornithine aminotransferase, hepatic form;Ornithine aminotransferase, renal form	35141000	62564000	51573000	50821000	39877000	64279000	44008000	57932000	63154000	40091000	53860000	58703000	1.03818	0.994595	1.10595	0.925371	1.02262	0.997169
P36776	15	Lon protease homolog, mitochondrial	55997000	36614000	38629000	50946000	53085000	50757000	44771000	46935000	41881000	62364000	40625000	48206000	1.17943	0.53691	1.01788	0.992817	1.15205	0.70128
Q13185	7;1	Chromobox protein homolog 3	55816000	132340000	92520000	50959000	67250000	117310000	61589000	123510000	124430000	3259500	70052000	67120000	0.839113	0.995507	1.1028	0.998944	0.500333	0.416224
P23378	15	Glycine dehydrogenase (decarboxylating), mitochondrial	74661000	55467000	49646000	51010000	67519000	68242000	38783000	53024000	58079000	37826000	51302000	60461000	1.03892	0.99316	0.833747	0.718491	0.832095	0.699257
P43243	9	Matrin-3	56629000	50484000	48392000	51046000	12285000	41541000	50461000	39608000	45530000	4597900	18875000	35797000	0.674396	0.732044	0.871991	0.99327	0.381145	0.16185
Q15392	10	Delta(24)-sterol reductase	63641000	23554000	31161000	51456000	21218000	19576000	58228000	19167000	20010000	57925000	10918000	20507000	0.779428	0.95776	0.822983	0.964014	0.754926	0.846837
P83731	6	60S ribosomal protein L24	54150000	40140000	53717000	51505000	53065000	89703000	54090000	67501000	73752000	18901000	58890000	102510000	1.31259	0.916004	1.31982	0.885959	1.21819	0.999997
Q9UNM6	10	26S proteasome non-ATPase regulatory subunit 13	40487000	79134000	61797000	51895000	46904000	50603000	41342000	68947000	54295000	13513000	49403000	46097000	0.823524	0.966077	0.907209	0.994879	0.600894	0.340687
Q6YN16	12	Hydroxysteroid dehydrogenase-like protein 2	56818000	44837000	47215000	51956000	22995000	50469000	32058000	49308000	51204000	59297000	33428000	43040000	0.84248	0.79779	0.890508	0.95062	0.91197	0.966708
Q92688	5	Acidic leucine-rich nuclear phosphoprotein 32 family member B	61851000	54556000	51333000	52120000	43565000	47813000	21538000	56297000	63934000	6414900	34007000	49669000	0.855479	0.989328	0.845171	0.950333	0.537087	0.333979
P02545	22	Prelamin-A/C;Lamin-A/C	46599000	44669000	50582000	52163000	16002000	62159000	63813000	44887000	89741000	26287000	29262000	54609000	0.918745	0.917368	1.39895	0.8515	0.776581	0.840748
P08708	9	40S ribosomal protein S17	59931000	86078000	50348000	52178000	52933000	74245000	52159000	76926000	74523000	21163000	68961000	78838000	0.913418	0.995172	1.03693	0.99896	0.860484	0.851207
Q9UBQ7	8	Glyoxylate reductase/hydroxypyruvate reductase	47555000	36661000	40539000	52624000	12206000	34725000	36059000	31733000	33319000	29784000	20108000	38119000	0.798004	0.681807	0.810477	0.92743	0.705471	0.694486
Q99878;Q96KK5;Q9BTM1;Q16777;Q93077;Q7L7L0;Q6FI13;P20671;P0C0S8;P04908;Q96QV6;P16104;Q8IUE6	2;2;2;2;2;2;2;2;2;2;1;1;1;1	Histone H2A type 1-J;Histone H2A type 1-H;Histone H2A.J;Histone H2A type 2-C;Histone H2A type 1-C;Histone H2A type 3;Histone H2A type 2-A;Histone H2A type 1-D;Histone H2A type 1;Histone H2A type 1-B/E;Histone H2A type 1-A;Histone H2AX;Histone H2A type 2-B	59700000	77155000	54654000	52753000	116360000	148660000	171530000	83369000	97036000	731860000	212760000	126580000	1.65931	0.791072	1.83769	0.626425	5.59347	0.0542913
P62910	5	60S ribosomal protein L32	32107000	69209000	63295000	52953000	41720000	90633000	32838000	74208000	80438000	5626000	63964000	76861000	1.12572	0.997927	1.13895	0.998276	0.889679	0.849666
P20042	11	Eukaryotic translation initiation factor 2 subunit 2	38060000	61767000	64961000	53192000	39214000	56737000	53611000	60008000	52255000	7380000	40104000	52765000	0.90506	0.997564	1.00659	0.999868	0.608351	0.404009
Q86VP6	13	Cullin-associated NEDD8-dissociated protein 1	50252000	27133000	35325000	53234000	16709000	21241000	34757000	20009000	22121000	7765500	20564000	21846000	0.809014	0.848834	0.682167	0.761255	0.445173	0.184988
Q15717	9;1;1	ELAV-like protein 1	47885000	68038000	66833000	53400000	32813000	46253000	58668000	51047000	50585000	16173000	34739000	41005000	0.724824	0.55764	0.877126	0.957477	0.502949	0.0595375
Q15393	20	Splicing factor 3B subunit 3	64000000	79959000	76604000	53696000	64893000	73627000	79003000	68608000	95490000	26657000	66533000	77906000	0.871479	0.945068	1.10218	0.983184	0.775724	0.564016
Q9HCC0	16	Methylcrotonoyl-CoA carboxylase beta chain, mitochondrial	48460000	57486000	56956000	53752000	57431000	55139000	45918000	42035000	56550000	106110000	30280000	47281000	1.02099	0.999746	0.887055	0.965376	1.12749	0.99994
P49257	9	Protein ERGIC-53	51208000	34512000	42075000	54417000	16742000	28598000	50536000	27876000	27974000	68230000	19992000	24194000	0.780602	0.813882	0.832474	0.948162	0.879659	0.900427
P07306	7	Asialoglycoprotein receptor 1	56009000	51191000	62123000	55114000	28425000	53198000	79158000	56938000	80441000	214730000	36596000	52485000	0.807551	0.928539	1.27884	0.94016	1.79427	0.907049
P25786	13	Proteasome subunit alpha type-1	46147000	77794000	73751000	55202000	61032000	84117000	49869000	73956000	83871000	33216000	60750000	81768000	1.01345	0.99975	1.0506	0.99706	0.888928	0.929477
P12955	10	Xaa-Pro dipeptidase	55010000	74969000	65583000	55251000	62912000	60295000	52085000	73598000	67432000	18958000	59776000	64145000	0.912539	0.991187	0.987487	0.999949	0.730607	0.493058
Q04637	23;2	Eukaryotic translation initiation factor 4 gamma 1	44433000	71131000	69948000	55390000	43953000	59641000	37267000	71251000	65944000	51145000	44135000	58155000	0.857001	0.894564	0.940435	0.978837	0.827089	0.821534
P33176	26;4;3	Kinesin-1 heavy chain	40013000	54539000	52787000	55464000	22054000	63388000	46206000	47036000	41107000	12299000	21380000	38950000	0.956339	0.978942	0.911836	0.994173	0.492938	0.161681
P84085	2	ADP-ribosylation factor 5	92816000	68898000	40703000	55983000	65962000	40908000	23088000	53223000	14127000	43222000	61221000	41601000	0.804542	0.951744	0.446791	0.118415	0.721501	0.842024
P41250	15	Glycine--tRNA ligase	43534000	81433000	84507000	56351000	44822000	120590000	40362000	65560000	92019000	10120000	76767000	107130000	1.05867	1	0.944943	0.999426	0.92621	0.892917
P28074	10	Proteasome subunit beta type-5	58460000	117900000	95938000	56606000	90272000	114800000	79762000	101980000	104000000	25627000	99515000	102930000	0.960999	0.999581	1.04937	0.996413	0.837582	0.856792
P35270	8	Sepiapterin reductase	49608000	47399000	43348000	56658000	50868000	43350000	32388000	46208000	49998000	19513000	38104000	44434000	1.07496	0.987689	0.916205	0.959689	0.727092	0.349114
O75347	9	Tubulin-specific chaperone A	53603000	69859000	67529000	56670000	66676000	75553000	62412000	85291000	72383000	17385000	78574000	65442000	1.04141	0.999411	1.15234	0.977086	0.845071	0.762027
P35613	9	Basigin	69409000	58334000	55687000	56764000	58480000	114020000	98333000	66464000	111730000	372740000	44261000	109520000	1.24987	0.982988	1.50753	0.845844	2.87042	0.509629
P41091;Q2VIR3	12;10	Eukaryotic translation initiation factor 2 subunit 3;Putative eukaryotic translation initiation factor 2 subunit 3-like protein	52336000	66549000	61629000	56766000	37173000	48474000	45029000	52114000	58554000	14091000	62612000	49158000	0.78893	0.888909	0.86252	0.971715	0.697237	0.459593
P46778	5	60S ribosomal protein L21	59605000	86442000	62605000	56971000	80381000	118730000	48175000	72590000	108690000	38500000	69336000	108530000	1.22732	0.945281	1.0997	0.998059	1.03697	0.999451
P09622	12	Dihydrolipoyl dehydrogenase, mitochondrial	69314000	40863000	41216000	57013000	46771000	39314000	47147000	52910000	61801000	123840000	58585000	46896000	0.945209	0.998974	1.06912	0.983232	1.51474	0.546379
P51858	12	Hepatoma-derived growth factor	47116000	55241000	58654000	57320000	62596000	67512000	60047000	58872000	67556000	11476000	59039000	67699000	1.16407	0.980488	1.15815	0.982158	0.858413	0.763562
O43776	12	Asparagine--tRNA ligase, cytoplasmic	65946000	76491000	54698000	57421000	67422000	65373000	60417000	81384000	64461000	11865000	56043000	60236000	0.964902	0.99984	1.0463	0.999342	0.650032	0.402043
Q99613;B5ME19	16;14	Eukaryotic translation initiation factor 3 subunit C;Eukaryotic translation initiation factor 3 subunit C-like protein	65182000	88747000	95090000	57479000	76688000	72733000	54709000	85348000	78862000	27049000	71435000	71023000	0.83086	0.905504	0.879126	0.957261	0.680699	0.372692
Q93009	28	Ubiquitin carboxyl-terminal hydrolase 7	48316000	72471000	77006000	57610000	57447000	47536000	59526000	65048000	63669000	5456000	53185000	71513000	0.822036	0.989256	0.951717	0.999948	0.658031	0.501642
Q96AB3	6	Isochorismatase domain-containing protein 2, mitochondrial	63626000	29988000	31146000	57814000	46758000	38942000	30754000	29110000	28856000	95308000	33209000	40252000	1.15032	0.916722	0.711125	0.79039	1.35275	0.82909
P35232	9	Prohibitin	69599000	50515000	34177000	57977000	59310000	54812000	64026000	31141000	46900000	206770000	64366000	49974000	1.11542	0.976435	0.920773	0.995692	2.0812	0.464294
Q9HAV7	8	GrpE protein homolog 1, mitochondrial	55490000	64419000	55011000	58206000	67862000	61722000	58811000	61219000	68097000	114370000	53365000	67577000	1.07358	0.972859	1.0755	0.970814	1.34525	0.501568
Q99447	12	Ethanolamine-phosphate cytidylyltransferase	46307000	43288000	41309000	58232000	45667000	33657000	51346000	40039000	33321000	12683000	38295000	28050000	1.05082	0.99967	0.952652	0.995323	0.60371	0.204066
P78330	7	Phosphoserine phosphatase	65880000	59434000	67372000	58242000	93355000	68198000	56230000	73040000	64274000	15017000	79793000	73821000	1.14069	0.991514	1	1	0.87516	0.80198
Q9UBT2	12	SUMO-activating enzyme subunit 2	47279000	48745000	47631000	58545000	41097000	61727000	51201000	64894000	53823000	6129900	47509000	47411000	1.12331	0.996736	1.18282	0.986722	0.703421	0.532674
O00303	8	Eukaryotic translation initiation factor 3 subunit F	58419000	96388000	83115000	59210000	62776000	73406000	72941000	96396000	72478000	17858000	73365000	77005000	0.821244	0.958137	1.01636	0.999815	0.707072	0.529689
P56537	8	Eukaryotic translation initiation factor 6	63016000	97204000	94812000	59364000	83744000	105800000	79504000	89456000	109770000	22726000	76298000	105900000	0.975987	0.999726	1.09292	0.992926	0.803523	0.735859
P04114	35	Apolipoprotein B-100;Apolipoprotein B-48	46760000	66407000	78814000	59413000	11771000	21119000	60798000	95657000	123110000	138960000	32463000	29782000	0.480792	0.339177	1.45621	0.898581	1.04805	0.979304
P54577	12	Tyrosine--tRNA ligase, cytoplasmic;Tyrosine--tRNA ligase, cytoplasmic, N-terminally processed	40048000	44683000	74386000	59608000	47929000	82053000	40935000	71922000	69323000	1963700	66848000	77647000	1.19151	0.996191	1.14494	0.998343	0.920447	0.766112
P62266	5	40S ribosomal protein S23	49856000	65320000	72585000	59634000	72598000	90195000	69790000	60489000	90664000	22511000	40135000	91427000	1.18463	0.951622	1.17672	0.956739	0.82058	0.704135
Q96QK1	19	Vacuolar protein sorting-associated protein 35	67998000	58134000	75323000	60093000	55383000	59783000	75208000	56172000	61933000	30520000	57655000	61086000	0.869966	0.87161	0.959584	0.994578	0.740915	0.295723
O75643	26	U5 small nuclear ribonucleoprotein 200 kDa helicase	95101000	48505000	49015000	60176000	31330000	38499000	76862000	48675000	42727000	8355600	23615000	43029000	0.674926	0.801146	0.87355	0.991976	0.389364	0.112994
P35998	16	26S protease regulatory subunit 7	72227000	89953000	83576000	60511000	73268000	87231000	75244000	92033000	84442000	28224000	82827000	77337000	0.899307	0.97204	1.02426	0.999682	0.766565	0.540217
P41252	17	Isoleucine--tRNA ligase, cytoplasmic	59342000	59850000	78629000	60537000	58494000	64052000	56943000	73780000	67626000	21521000	63797000	61658000	0.925498	0.99335	1.00267	0.999996	0.742975	0.484294
P68036;A0A1B0GUS4	7;4	Ubiquitin-conjugating enzyme E2 L3	40254000	79872000	69263000	60984000	82110000	65977000	54384000	91232000	81876000	20983000	65051000	76070000	1.10392	0.980207	1.20119	0.936148	0.855931	0.881333
P30153	13	Serine/threonine-protein phosphatase 2A 65 kDa regulatory subunit A alpha isoform	69845000	107110000	95701000	61137000	69472000	82230000	56515000	76479000	86919000	42057000	64332000	74014000	0.780614	0.593819	0.806558	0.66712	0.661651	0.18003
P38117	11	Electron transfer flavoprotein subunit beta	75827000	41963000	40045000	61383000	26982000	41873000	49151000	35322000	43338000	47892000	37169000	42093000	0.825153	0.828606	0.809776	0.879186	0.805613	0.876809
O00571;O15523	14;9	ATP-dependent RNA helicase DDX3X;ATP-dependent RNA helicase DDX3Y	73250000	79127000	74146000	61532000	41530000	48765000	52295000	87941000	69234000	23555000	46789000	48961000	0.67025	0.291744	0.924718	0.964544	0.526679	0.0486615
O95573	12	Long-chain-fatty-acid--CoA ligase 3	54711000	33118000	34655000	61642000	15011000	26055000	34830000	14844000	21326000	31114000	27326000	17631000	0.838542	0.832038	0.579668	0.461947	0.621069	0.607606
Q04917	9	14-3-3 protein eta	44092000	37136000	53529000	61795000	48890000	40090000	50549000	38668000	35628000	6502300	48804000	53544000	1.11887	0.996288	0.926445	0.99865	0.807752	0.709489
P02671	12	Fibrinogen alpha chain;Fibrinopeptide A;Fibrinogen alpha chain	54617000	36281000	31449000	62182000	11885000	23485000	54612000	19910000	22662000	75119000	15109000	22965000	0.797339	0.859216	0.794331	0.938327	0.92518	0.947914
P02771	12	Alpha-fetoprotein	50253000	44002000	37575000	62201000	9237300	12169000	63159000	45694000	24479000	87143000	11426000	11493000	0.634205	0.625299	1.01139	0.999794	0.834878	0.760552
P62333	15	26S protease regulatory subunit 10B	78417000	110250000	84448000	62397000	85180000	95418000	64286000	104620000	94545000	34414000	88560000	90720000	0.889717	0.969262	0.964616	0.998176	0.782432	0.65534
Q7Z4W1	8	L-xylulose reductase	61002000	64516000	57133000	62470000	58272000	78294000	52405000	58113000	53730000	83824000	49843000	68976000	1.08971	0.924792	0.899245	0.8422	1.10945	0.915209
P49720	6	Proteasome subunit beta type-3	48465000	87171000	86222000	62709000	57891000	83992000	58815000	116640000	111580000	35980000	93785000	108020000	0.922175	0.997778	1.29378	0.874743	1.07179	1
P62888	6	60S ribosomal protein L30	50531000	77919000	93651000	62712000	58296000	122860000	42671000	75888000	95211000	21114000	79675000	129840000	1.098	0.998936	0.96249	0.999205	1.0384	0.981267
Q99497	9	Protein deglycase DJ-1	88055000	54721000	58464000	63074000	38401000	46043000	61273000	44715000	51221000	49759000	59425000	71063000	0.733045	0.359355	0.781202	0.577388	0.895682	0.942643
P84098	4	60S ribosomal protein L19	49691000	90921000	81622000	63330000	65102000	117230000	65469000	77525000	84921000	21029000	61051000	91156000	1.10542	0.994454	1.02556	0.998915	0.779521	0.734045
Q15046	19	Lysine--tRNA ligase	53829000	112850000	102570000	63464000	86908000	106030000	59983000	111750000	110620000	16999000	87814000	110650000	0.952286	0.999967	1.04867	0.999326	0.800237	0.797169
P55884	19	Eukaryotic translation initiation factor 3 subunit B	67785000	98442000	96432000	63490000	62645000	82676000	74441000	111720000	90556000	16786000	74253000	79654000	0.794989	0.934356	1.05352	0.999009	0.649865	0.418457
P54136	19	Arginine--tRNA ligase, cytoplasmic	74711000	70626000	75611000	63574000	55597000	67012000	61647000	69832000	61647000	25569000	59882000	61946000	0.842655	0.841922	0.874079	0.914728	0.667112	0.184644
P78417	8	Glutathione S-transferase omega-1	67315000	71835000	84167000	63799000	41391000	82617000	71569000	83412000	86110000	27949000	75682000	84485000	0.840988	0.890966	1.07959	0.99294	0.842372	0.787619
P47914	1	60S ribosomal protein L29	0	0	57814000	64153000	64162000	64144000	49562000	99798000	50236000	17155000	37920000	58685000	1	1	1	1	1	1
Q96FW1	7	Ubiquitin thioesterase OTUB1	59215000	59725000	72706000	64176000	50819000	62917000	78113000	49755000	51098000	15845000	69188000	51276000	0.928337	0.995931	0.933836	0.99394	0.711254	0.489095
Q9H6R3	16	Acyl-CoA synthetase short-chain family member 3, mitochondrial	81058000	61898000	57230000	64238000	45198000	49002000	57550000	52716000	45905000	77086000	59525000	46703000	0.791454	0.471812	0.780129	0.448541	0.915718	0.918919
Q9UHG3	14	Prenylcysteine oxidase 1	63244000	63740000	52165000	64390000	79514000	82299000	87089000	82969000	80128000	326410000	91253000	84613000	1.26265	0.883282	1.39652	0.721042	2.80368	0.116693
Q15691	12;1	Microtubule-associated protein RP/EB family member 1	64308000	89581000	87812000	64427000	58250000	63180000	73935000	110400000	101950000	9783600	83079000	76920000	0.768954	0.95771	1.18446	0.987152	0.702449	0.549674
O43242	17	26S proteasome non-ATPase regulatory subunit 3	62020000	78993000	72113000	64978000	54345000	67141000	80327000	79618000	88300000	11320000	82390000	82607000	0.8749	0.991681	1.16478	0.986676	0.82729	0.715035
Q9NQC3	8	Reticulon-4	55310000	86702000	65609000	65558000	59804000	82446000	70616000	89902000	98385000	67535000	67989000	83775000	1.0009	0.999903	1.247	0.432453	1.05625	0.964163
Q13765;E9PAV3	5;5;1	Nascent polypeptide-associated complex subunit alpha;Nascent polypeptide-associated complex subunit alpha, muscle-specific form	101440000	189210000	117520000	65683000	77125000	119480000	77245000	156210000	158370000	17234000	105640000	159760000	0.642595	0.849706	0.959955	0.999591	0.692442	0.61235
Q9ULC5	11	Long-chain-fatty-acid--CoA ligase 5	61847000	27930000	22049000	65742000	3796000	24888000	52876000	15500000	18807000	55037000	14609000	16883000	0.844401	0.849062	0.779631	0.976385	0.773782	0.965806
Q96C23	5	Aldose 1-epimerase	51988000	42377000	39604000	65860000	32224000	38970000	54893000	44088000	43358000	16401000	48988000	39417000	1.02303	0.99991	1.06248	0.996406	0.782315	0.666809
P48449	14	Lanosterol synthase	68705000	40191000	33289000	66618000	32597000	28056000	41447000	32138000	23768000	60425000	33199000	20126000	0.895108	0.978235	0.684692	0.745877	0.800014	0.859977
Q16543	10	Hsp90 co-chaperone Cdc37;Hsp90 co-chaperone Cdc37, N-terminally processed	68122000	88976000	75557000	66708000	78942000	70906000	64307000	77896000	83334000	15207000	70738000	68744000	0.930803	0.997585	0.969405	0.999771	0.664886	0.407301
P62195	16;1	26S protease regulatory subunit 8	73966000	101970000	94386000	66825000	89125000	83431000	78370000	107070000	94401000	34967000	100000000	89070000	0.88554	0.965751	1.03521	0.999011	0.828778	0.722849
P63208	7	S-phase kinase-associated protein 1	70499000	78191000	86881000	66867000	84093000	96747000	62912000	108950000	93200000	35783000	123870000	75351000	1.05152	0.998824	1.12519	0.986992	0.997593	0.975285
P01019	8	Angiotensinogen;Angiotensin-1;Angiotensin-2;Angiotensin-3;Angiotensin-4;Angiotensin 1-9;Angiotensin 1-7;Angiotensin 1-5;Angiotensin 1-4	45415000	48888000	47270000	67294000	11877000	26598000	33492000	44291000	38036000	102220000	20212000	27396000	0.747099	0.722173	0.818087	0.974951	1.05831	0.975312
Q15043	3	Zinc transporter ZIP14	60775000	42066000	32926000	67307000	57410000	39081000	21837000	46498000	53971000	62518000	41911000	36803000	1.20646	0.899873	0.900852	0.956031	1.04025	0.998436
Q08211	18	ATP-dependent RNA helicase A	82302000	36393000	40336000	67383000	27825000	23403000	86803000	35590000	36562000	35525000	26221000	33388000	0.745836	0.793709	0.999522	0.99991	0.59821	0.622857
P55209	6	Nucleosome assembly protein 1-like 1	56496000	131060000	116280000	67837000	80255000	112030000	78234000	128330000	112890000	15408000	81298000	93205000	0.856126	0.994552	1.0514	0.997207	0.625044	0.528601
P42766	4	60S ribosomal protein L35	44531000	62915000	47715000	67963000	86923000	45723000	60103000	66660000	32407000	8776700	67540000	35041000	1.29291	0.959241	1.02584	0.999997	0.717691	0.589919
P61353	5	60S ribosomal protein L27	86899000	123960000	130800000	67973000	104710000	149920000	105910000	100710000	133990000	50236000	110870000	124940000	0.944225	0.98675	0.99693	0.999998	0.837227	0.836186
P30740	15;1;1;1	Leukocyte elastase inhibitor	67235000	71832000	61818000	68157000	74173000	62280000	76593000	83359000	66118000	24573000	60385000	56720000	1.01854	0.999784	1.12537	0.947911	0.705269	0.279021
P61254;Q9UNX3	7;5	60S ribosomal protein L26;60S ribosomal protein L26-like 1	57217000	96889000	87665000	68566000	66068000	101160000	66715000	93907000	91467000	20460000	75150000	103610000	0.975278	0.99995	1.04268	0.998909	0.824003	0.777111
P26640	20	Valine--tRNA ligase	64062000	103310000	100940000	68571000	93879000	89753000	62771000	92347000	89330000	18073000	84613000	87138000	0.939962	0.999308	0.911059	0.996322	0.707475	0.562558
P28838	21	Cytosol aminopeptidase	64454000	83910000	84514000	68641000	75761000	101230000	70858000	93095000	103560000	84028000	82298000	92518000	1.05477	0.983847	1.14873	0.751803	1.1115	0.834309
Q15907;P62491	10;8;1	Ras-related protein Rab-11B;Ras-related protein Rab-11A	56198000	72142000	72590000	68829000	63399000	69513000	60786000	90845000	90017000	76209000	70285000	79027000	1.00404	0.999741	1.20265	0.47374	1.12239	0.727625
O00748	11	Cocaine esterase	69213000	47006000	42451000	68938000	80359000	51735000	63961000	45569000	44534000	160300000	51244000	45139000	1.26698	0.877402	0.970971	0.999902	1.61772	0.75157
P25787	6	Proteasome subunit alpha type-2	67749000	85369000	95754000	69027000	66883000	84918000	65396000	94279000	96518000	37981000	83103000	86407000	0.887316	0.955339	1.02942	0.999545	0.833726	0.733527
Q9UIJ7	10	GTP:AMP phosphotransferase AK3, mitochondrial	62157000	55911000	52066000	69279000	53961000	56506000	70521000	51963000	56935000	169730000	61195000	61573000	1.0565	0.996879	1.05457	0.997563	1.71922	0.410664
P46776	5	60S ribosomal protein L27a	73412000	126020000	85484000	69520000	110060000	134330000	61427000	115700000	85480000	34163000	196440000	139900000	1.10176	0.99696	0.9217	0.996904	1.30039	0.999137
Q96KP4	15	Cytosolic non-specific dipeptidase	67560000	82827000	81703000	69647000	75202000	97070000	77740000	91611000	88547000	21685000	72340000	93267000	1.04235	0.999525	1.1112	0.987407	0.80698	0.673407
P25325	8	3-mercaptopyruvate sulfurtransferase	52555000	64979000	58819000	69655000	44093000	51275000	52606000	47544000	57643000	31470000	26366000	45794000	0.935754	0.955424	0.894757	0.898347	0.587628	0.0348085
O94979	16	Protein transport protein Sec31A	85854000	71449000	74970000	69683000	42258000	54635000	68086000	54391000	46955000	27942000	43387000	39532000	0.717156	0.219418	0.729452	0.27005	0.477288	0.00751347
P42677	1	40S ribosomal protein S27	70971000	85675000	82963000	70109000	67963000	95246000	62667000	80215000	65541000	18625000	58011000	96396000	0.973745	0.999629	0.869846	0.977505	0.722143	0.497108
Q99880;Q99879;Q99877;Q93079;Q5QNW6;P62807;P58876;P57053;O60814;Q16778;P33778;P23527;P06899;Q8N257;Q96A08	6;6;6;6;6;6;6;6;6;5;5;5;5;4;4	Histone H2B type 1-L;Histone H2B type 1-M;Histone H2B type 1-N;Histone H2B type 1-H;Histone H2B type 2-F;Histone H2B type 1-C/E/F/G/I;Histone H2B type 1-D;Histone H2B type F-S;Histone H2B type 1-K;Histone H2B type 2-E;Histone H2B type 1-B;Histone H2B type 1-O;Histone H2B type 1-J;Histone H2B type 3-B;Histone H2B type 1-A	85836000	110090000	89064000	70326000	90457000	321900000	240070000	141120000	200270000	757850000	265640000	143490000	1.69368	0.929202	2.04028	0.528283	4.09481	0.157351
Q16836	9	Hydroxyacyl-coenzyme A dehydrogenase, mitochondrial	79120000	59004000	66198000	71018000	56796000	64551000	48838000	55076000	53811000	116320000	53767000	68274000	0.94148	0.988123	0.771943	0.530689	1.16659	0.929703
O75533	26	Splicing factor 3B subunit 1	60135000	68864000	75638000	71485000	52210000	82027000	55592000	65728000	64716000	9123900	52496000	67569000	1.0053	0.999998	0.909102	0.99674	0.631308	0.406949
Q9UNZ2	11	NSFL1 cofactor p47	69614000	82499000	79193000	71768000	80936000	85621000	78320000	88497000	91185000	17655000	75156000	90695000	1.03035	0.999797	1.11541	0.990299	0.793347	0.646104
P02751	23	Fibronectin;Anastellin;Ugl-Y1;Ugl-Y2;Ugl-Y3	52555000	43751000	54645000	71787000	40620000	41139000	76470000	37228000	48120000	169270000	39600000	45663000	1.01719	0.999975	1.07199	0.999838	1.6862	0.866279
P49321	22	Nuclear autoantigenic sperm protein	61106000	136890000	96761000	72317000	121260000	153990000	62313000	116520000	132990000	7428200	111000000	102760000	1.17916	0.994233	1.0579	0.999757	0.750409	0.703825
Q15631	9	Translin	71519000	94282000	99028000	72526000	89500000	115880000	73075000	103920000	114590000	19069000	118810000	114310000	1.04938	0.999739	1.10103	0.997169	0.952271	0.895795
P07108	6	Acyl-CoA-binding protein	78023000	86830000	75194000	72849000	48528000	72703000	69030000	53246000	53067000	28472000	61666000	98720000	0.808508	0.848779	0.730453	0.680168	0.786754	0.602059
Q96HE7	12;1	ERO1-like protein alpha	93271000	75881000	75102000	72929000	95832000	64143000	89539000	87679000	86562000	208500000	70976000	59434000	0.953532	0.997233	1.07994	0.991862	1.38753	0.937997
Q99536	14	Synaptic vesicle membrane protein VAT-1 homolog	70363000	106990000	99011000	73283000	93278000	101230000	100350000	125830000	127720000	126670000	92609000	104660000	0.968979	0.997955	1.28056	0.335211	1.17215	0.659941
P07741	6	Adenine phosphoribosyltransferase	84557000	105700000	79145000	73309000	102970000	89379000	52687000	79815000	94306000	18723000	101700000	90049000	0.986103	0.999979	0.841894	0.9647	0.781256	0.678022
Q15436	18;2	Protein transport protein Sec23A	65004000	96511000	89518000	73377000	47243000	84626000	68506000	81880000	84851000	15736000	51634000	83231000	0.817606	0.940155	0.937076	0.998852	0.599925	0.324587
Q92616	25	Translational activator GCN1	59639000	69934000	70087000	73521000	57602000	43430000	63179000	56765000	38281000	6434600	42820000	42656000	0.874251	0.98709	0.792472	0.94866	0.460336	0.18583
Q9Y2B0	6	Protein canopy homolog 2	53653000	77043000	80953000	73599000	106420000	73393000	95882000	80977000	71491000	192980000	62489000	75776000	1.19732	0.917251	1.17341	0.930642	1.56507	0.653724
Q9NY33	18	Dipeptidyl peptidase 3	79129000	87803000	72410000	73703000	85599000	74052000	68736000	85660000	71664000	26682000	81237000	71335000	0.974981	0.999661	0.944506	0.995548	0.748945	0.469006
P48637	11	Glutathione synthetase	89647000	94773000	76988000	73744000	83147000	79319000	80518000	99492000	86401000	30943000	91196000	78874000	0.903607	0.977336	1.01914	0.99983	0.768963	0.508771
P17980	16	26S protease regulatory subunit 6A	82303000	116440000	102930000	73922000	94830000	117000000	84884000	124310000	112350000	44281000	96178000	108170000	0.947224	0.993951	1.06587	0.99402	0.824167	0.733171
P52597	5	Heterogeneous nuclear ribonucleoprotein F;Heterogeneous nuclear ribonucleoprotein F, N-terminally processed	90107000	61786000	75320000	74066000	24187000	59791000	75698000	57048000	55041000	19357000	33469000	40913000	0.695576	0.491864	0.82648	0.924615	0.41256	0.0675754
P05386	2	60S acidic ribosomal protein P1	67479000	96015000	103130000	74117000	91187000	107180000	70614000	110380000	103360000	43352000	74147000	107560000	1.02198	0.999467	1.0665	0.993557	0.844106	0.802438
P14550	13	Alcohol dehydrogenase [NADP(+)]	47520000	102970000	65703000	74141000	23807000	113880000	63687000	66883000	94027000	5918000	52043000	110150000	0.97981	0.996154	1.03887	0.999598	0.777597	0.735841
P37268	9	Squalene synthase	90611000	54474000	53669000	74440000	23814000	22912000	67080000	29050000	26602000	43118000	19920000	14400000	0.609628	0.506193	0.617507	0.609289	0.389617	0.161051
P51648	11;1;1;1	Fatty aldehyde dehydrogenase	75318000	42423000	48767000	74472000	57686000	55742000	62646000	40687000	38630000	126460000	60717000	60192000	1.12847	0.935536	0.85259	0.923175	1.48563	0.497812
P18621	9	60S ribosomal protein L17	89381000	112620000	98387000	76237000	122360000	101780000	103450000	121100000	123240000	48615000	114770000	120320000	0.999963	0.999919	1.1578	0.922206	0.944462	0.945453
P25398	6	40S ribosomal protein S12	71305000	115570000	114250000	77535000	72480000	121290000	69995000	131330000	127430000	20885000	83831000	105550000	0.900971	0.993531	1.09176	0.997961	0.698268	0.588654
Q14847	11	LIM and SH3 domain protein 1	63829000	77160000	75635000	77787000	36236000	66847000	72946000	73082000	85521000	8593400	43058000	62352000	0.834949	0.959294	1.0689	0.998817	0.526273	0.264967
P63241;Q9GZV4;Q6IS14	10;6;6	Eukaryotic translation initiation factor 5A-1;Eukaryotic translation initiation factor 5A-2;Eukaryotic translation initiation factor 5A-1-like	129790000	159800000	92039000	78734000	51785000	98528000	95014000	97260000	112150000	20229000	82153000	101510000	0.600182	0.588692	0.797696	0.954686	0.534268	0.256948
Q92841	8	Probable ATP-dependent RNA helicase DDX17	65886000	54108000	51356000	79376000	16692000	42872000	77988000	39552000	51802000	22272000	21881000	37540000	0.810855	0.732567	0.988281	0.999313	0.476761	0.248731
P62244	7	40S ribosomal protein S15a	58951000	127920000	115930000	79481000	136340000	115750000	85246000	135620000	120830000	38782000	144020000	130370000	1.09501	0.987775	1.12845	0.974174	1.03425	0.99835
O75083	17	WD repeat-containing protein 1	62462000	98092000	99506000	80099000	55866000	92328000	88351000	59067000	85927000	9658500	50058000	73582000	0.877847	0.9923	0.897274	0.996157	0.512568	0.265427
P50502;Q8NFI4;Q8IZP2	7;5;4	Hsc70-interacting protein;Putative protein FAM10A5;Putative protein FAM10A4	89190000	127870000	105350000	80167000	77467000	95983000	90449000	111490000	102420000	32755000	86363000	92449000	0.786629	0.799337	0.944012	0.997071	0.656205	0.269486
P12268	20;2	Inosine-5-monophosphate dehydrogenase 2	92001000	144860000	154730000	80191000	117340000	164270000	96027000	147010000	167770000	44021000	113240000	165300000	0.923926	0.99255	1.04907	0.99915	0.823719	0.824823
Q16658	17	Fascin	87723000	132820000	104500000	80211000	37559000	100890000	85398000	66275000	95630000	31976000	65983000	90848000	0.672711	0.519476	0.760832	0.837848	0.580868	0.300636
Q9Y678	23;2	Coatomer subunit gamma-1	80976000	73397000	77343000	80536000	42165000	52435000	66761000	59773000	52356000	32062000	48090000	47361000	0.755822	0.326085	0.772023	0.467637	0.550299	0.030504
P60900	9	Proteasome subunit alpha type-6	95242000	111430000	90805000	80573000	107670000	113850000	100650000	128220000	128980000	48512000	101550000	111330000	1.01552	0.999978	1.20295	0.827954	0.878697	0.815062
P35268	4	60S ribosomal protein L22	65929000	115000000	101820000	80710000	105410000	130540000	108330000	91282000	117370000	22412000	92098000	159470000	1.11993	0.992346	1.12107	0.989317	0.968987	0.916317
O15355	14	Protein phosphatase 1G	78459000	98470000	96059000	80939000	95224000	90665000	76090000	114620000	97534000	17789000	94758000	80435000	0.977435	0.999947	1.05589	0.999386	0.706925	0.505772
P62280	8	40S ribosomal protein S11	85918000	152380000	148230000	80976000	93763000	131720000	69828000	115320000	150730000	24758000	86319000	141810000	0.792851	0.95448	0.868962	0.982784	0.654253	0.518132
Q13283	9	Ras GTPase-activating protein-binding protein 1	85021000	121410000	105350000	81614000	64075000	88993000	91266000	122490000	118460000	14250000	70674000	76241000	0.752714	0.894847	1.06554	0.998353	0.516917	0.207885
Q08257	16	Quinone oxidoreductase	69953000	95656000	98200000	81638000	81017000	87974000	81367000	123280000	117680000	255660000	81473000	87959000	0.95004	0.998921	1.22182	0.902697	1.61136	0.65138
Q9BY49	9	Peroxisomal trans-2-enoyl-CoA reductase	105630000	53626000	55628000	81810000	54159000	43687000	36679000	46681000	50950000	57494000	48990000	56862000	0.83606	0.875633	0.625035	0.275224	0.760159	0.734007
Q99714	10	3-hydroxyacyl-CoA dehydrogenase type-2	94048000	93496000	83715000	82154000	95967000	74341000	76745000	102930000	104710000	85463000	99132000	94352000	0.930705	0.86194	1.04839	0.977129	1.02834	0.99159
P40429	5;2	60S ribosomal protein L13a	66992000	100400000	91130000	82271000	85256000	147240000	69422000	112760000	99901000	31243000	82619000	113280000	1.21756	0.951349	1.09114	0.994492	0.878618	0.878064
P35637	6	RNA-binding protein FUS	70560000	93140000	78322000	82499000	46310000	113900000	100110000	68176000	109920000	14965000	57235000	91728000	1.00284	0.999215	1.14951	0.991428	0.677327	0.524851
P01023	19	Alpha-2-macroglobulin	47890000	52097000	36232000	82568000	9034100	20629000	60711000	46163000	37952000	143610000	9914700	23327000	0.823902	0.849281	1.06319	0.999841	1.29829	0.966432
P27635	10;3	60S ribosomal protein L10	167720000	154660000	108030000	82612000	121070000	129420000	77936000	149670000	127480000	30237000	77452000	135750000	0.773918	0.893162	0.824995	0.936333	0.565598	0.270708
P61313	11	60S ribosomal protein L15	80039000	111630000	105640000	83063000	82944000	119410000	75641000	103290000	114190000	29368000	94037000	122400000	0.960001	0.999062	0.985914	0.999935	0.826766	0.752296
Q15181	13	Inorganic pyrophosphatase	83382000	112540000	122460000	83084000	138890000	133950000	92387000	133820000	140910000	20943000	119120000	133670000	1.11791	0.99614	1.15307	0.989572	0.859763	0.804442
P42765	13	3-ketoacyl-CoA thiolase, mitochondrial	117230000	66439000	66344000	83188000	71210000	91978000	90923000	62184000	73621000	205360000	61802000	63600000	0.985453	0.999937	0.906865	0.995798	1.32298	0.965978
Q99460	25	26S proteasome non-ATPase regulatory subunit 1	87435000	116680000	98544000	83685000	78943000	89514000	77644000	139860000	90538000	104470000	70591000	96941000	0.833089	0.711428	1.01779	0.999964	0.898708	0.897044
P29966	9	Myristoylated alanine-rich C-kinase substrate	62420000	48248000	64896000	83828000	47149000	82971000	41431000	101300000	101160000	56398000	48535000	69159000	1.21863	0.915105	1.38919	0.772954	0.991616	0.999976
P62829	6	60S ribosomal protein L23	82594000	189010000	145250000	83839000	130330000	205060000	104600000	148260000	217670000	18745000	108870000	176360000	1.0057	1	1.12876	0.995036	0.729212	0.705666
P13674	18	Prolyl 4-hydroxylase subunit alpha-1	72734000	76486000	86905000	84978000	71662000	78920000	120620000	63209000	80024000	330970000	60543000	69142000	0.997607	1	1.11743	0.997422	1.95089	0.828135
P62854;Q5JNZ5	4;3	40S ribosomal protein S26;Putative 40S ribosomal protein S26-like 1	88731000	93801000	106660000	85118000	137150000	71193000	63891000	79699000	59685000	27461000	116310000	89740000	1.01476	0.999904	0.702907	0.744108	0.80746	0.713868
P32969	7	60S ribosomal protein L9	84196000	159090000	204210000	85172000	97018000	197570000	110330000	136720000	178390000	46232000	124500000	176080000	0.848633	0.971344	0.950712	0.999999	0.775006	0.838892
P52565	6	Rho GDP-dissociation inhibitor 1	106340000	128810000	103620000	85213000	135660000	136380000	93716000	155250000	156750000	27074000	117640000	127680000	1.05456	0.999728	1.19761	0.976821	0.804068	0.72402
P54819	11	Adenylate kinase 2, mitochondrial;Adenylate kinase 2, mitochondrial, N-terminally processed	70963000	82633000	74300000	85427000	83451000	95661000	92411000	73499000	82464000	188090000	82764000	89367000	1.16079	0.868943	1.08986	0.972091	1.58064	0.272351
Q92945	16	Far upstream element-binding protein 2	97084000	80012000	79457000	85685000	42421000	68554000	66752000	61307000	83930000	11511000	55070000	67438000	0.766547	0.892474	0.826297	0.966689	0.522383	0.239694
O14980	20	Exportin-1	92430000	105480000	98008000	86024000	82644000	101270000	61492000	115770000	112710000	46953000	81364000	81348000	0.912205	0.964212	0.979907	0.991002	0.708524	0.317847
P35222	16	Catenin beta-1	89187000	95445000	89805000	86423000	75146000	67125000	81241000	117570000	102820000	38847000	67381000	79471000	0.833321	0.730077	1.09909	0.964534	0.676654	0.150277
P49773	8	Histidine triad nucleotide-binding protein 1	88365000	150610000	96704000	86474000	80609000	110760000	59867000	132240000	138050000	12550000	93771000	116950000	0.827704	0.989166	0.98355	0.99963	0.665132	0.563169
P46783	5;2	40S ribosomal protein S10	100490000	108900000	118750000	86605000	141460000	105580000	49380000	96975000	113720000	29209000	146970000	104270000	1.01678	1	0.792573	0.888742	0.854663	0.817552
Q13200	26	26S proteasome non-ATPase regulatory subunit 2	96237000	148680000	122650000	86911000	148900000	136240000	90538000	150850000	120990000	44320000	135330000	129310000	1.0122	1	0.985883	0.999899	0.840554	0.822966
P01024	21	Complement C3;Complement C3 beta chain;C3-beta-c;Complement C3 alpha chain;C3a anaphylatoxin;Acylation stimulating protein;Complement C3b alpha chain;Complement C3c alpha chain fragment 1;Complement C3dg fragment;Complement C3g fragment;Complement C3d fragment;Complement C3f fragment;Complement C3c alpha chain fragment 2	64868000	59746000	63694000	87205000	12565000	24882000	65625000	58621000	65783000	144030000	16914000	32831000	0.661958	0.632388	1.00914	0.999999	1.02903	0.921462
P50225;P50226	6;4	Sulfotransferase 1A1;Sulfotransferase 1A2	122390000	91109000	71105000	87215000	44176000	51549000	97403000	80123000	73548000	40623000	50777000	75322000	0.642788	0.264227	0.882187	0.964336	0.585803	0.164453
P06753	5	Tropomyosin alpha-3 chain	73716000	97024000	71103000	87408000	51337000	76552000	85763000	100130000	121350000	17640000	64262000	90281000	0.890235	0.985254	1.27042	0.921113	0.711962	0.534498
P46777	14	60S ribosomal protein L5	89388000	153130000	139890000	87607000	188580000	167660000	68254000	101450000	141170000	3666800	157420000	164360000	1.16066	0.999091	0.812938	0.994622	0.851046	0.709997
P61088	9;4	Ubiquitin-conjugating enzyme E2 N	83663000	114740000	107410000	88460000	96400000	113990000	84819000	84679000	114180000	22188000	95429000	106110000	0.977231	0.999943	0.927619	0.996739	0.731581	0.555489
Q92598	26	Heat shock protein 105 kDa	77827000	170600000	144850000	88628000	151920000	156840000	99889000	190600000	193890000	33218000	154970000	154550000	1.01045	0.999869	1.23165	0.960372	0.871493	0.91049
Q96AE4	12	Far upstream element-binding protein 1	72926000	103170000	94406000	88667000	67135000	81953000	89489000	91775000	90917000	83250000	69797000	96703000	0.87894	0.707398	1.00621	0.998833	0.923283	0.902879
O60664	15	Perilipin-3	90610000	126890000	115830000	89010000	83188000	113290000	78031000	156040000	143990000	17482000	95593000	125080000	0.856473	0.987128	1.13419	0.997194	0.714472	0.584006
P42330	9;0	Aldo-keto reductase family 1 member C3	98272000	76183000	94020000	89385000	72191000	77174000	95232000	92052000	86011000	28699000	97335000	80413000	0.889282	0.974434	1.01795	0.999782	0.768962	0.550261
P11413	16	Glucose-6-phosphate 1-dehydrogenase	81462000	122220000	124340000	90868000	124050000	138280000	65414000	110700000	112020000	30291000	113000000	120430000	1.07675	0.996478	0.878398	0.979357	0.803974	0.753852
Q00341	27	Vigilin	105160000	113720000	104540000	91395000	58810000	77417000	82949000	118560000	126610000	9478600	61170000	83970000	0.703797	0.880364	1.01453	1	0.478074	0.211411
Q53GQ0	12	Very-long-chain 3-oxoacyl-CoA reductase	76311000	86523000	72875000	91913000	41532000	68896000	59696000	75531000	86601000	120600000	59114000	66766000	0.858436	0.837559	0.94111	0.991028	1.0457	0.999999
Q9Y266	15	Nuclear migration protein nudC	111160000	158800000	137220000	91945000	135340000	122780000	114410000	153150000	167170000	21273000	129700000	128800000	0.85973	0.985002	1.06766	0.998895	0.687099	0.515607
P29692	11	Elongation factor 1-delta	105100000	121920000	135640000	92256000	62402000	130980000	83452000	150820000	177530000	57309000	107730000	172570000	0.787619	0.82126	1.1355	0.993276	0.930924	0.954779
P30040	11	Endoplasmic reticulum resident protein 29	118720000	107200000	102230000	92283000	120490000	97153000	117860000	102760000	119540000	276650000	104830000	96791000	0.944464	0.994206	1.0366	0.998878	1.45748	0.74006
Q00796	11	Sorbitol dehydrogenase	97112000	79677000	77814000	92998000	64869000	82958000	55343000	76336000	70076000	22548000	64771000	75081000	0.945884	0.996351	0.79243	0.846252	0.637856	0.28039
P11177	13	Pyruvate dehydrogenase E1 component subunit beta, mitochondrial	80873000	67258000	72755000	93128000	80429000	80349000	67704000	70769000	81465000	44077000	57944000	71559000	1.14949	0.654815	0.995708	0.999977	0.785835	0.209773
P14868	19	Aspartate--tRNA ligase, cytoplasmic	106190000	142670000	128750000	93770000	132350000	149820000	129180000	137730000	166840000	47564000	135390000	133800000	0.995577	0.999925	1.14867	0.955469	0.838839	0.762427
P18206	32	Vinculin	85024000	118490000	110210000	93943000	97226000	132710000	84470000	129710000	123170000	26914000	109590000	117810000	1.03237	0.999805	1.07531	0.997879	0.81063	0.726285
P11216	14	Glycogen phosphorylase, brain form	95003000	101890000	103120000	94305000	96908000	113280000	97769000	130610000	130850000	26915000	114660000	120500000	1.01493	0.999985	1.19738	0.961203	0.873545	0.794447
Q12906	17;3	Interleukin enhancer-binding factor 3	90299000	50730000	53117000	95122000	27487000	36374000	100870000	48527000	36774000	26213000	23348000	36750000	0.818884	0.838987	0.958923	0.992867	0.444567	0.230484
P28066	9	Proteasome subunit alpha type-5	90527000	124490000	120550000	95564000	109830000	147200000	85672000	146150000	152410000	46595000	127240000	118770000	1.05074	0.998723	1.14502	0.977957	0.871972	0.869701
Q99733	10	Nucleosome assembly protein 1-like 4	91960000	133860000	111990000	96120000	85628000	111720000	95397000	119620000	106420000	27205000	93146000	94653000	0.868737	0.970678	0.951532	0.999019	0.636464	0.308043
P60866	5	40S ribosomal protein S20	112120000	128630000	106630000	96905000	73436000	95636000	72405000	139920000	125410000	39808000	93716000	111910000	0.765666	0.765948	0.972235	0.995429	0.706529	0.448207
P14174	2	Macrophage migration inhibitory factor	68408000	117080000	87606000	97030000	70909000	145520000	72326000	113470000	152170000	44731000	95437000	114940000	1.14781	0.980456	1.23754	0.925566	0.93414	0.980121
Q14103	9	Heterogeneous nuclear ribonucleoprotein D0	90922000	84515000	83578000	97204000	57597000	68421000	73529000	72983000	80379000	19710000	42437000	85697000	0.861811	0.947384	0.875976	0.974526	0.570793	0.181913
P43487	6	Ran-specific GTPase-activating protein	100060000	132960000	133240000	97287000	109700000	113490000	85157000	120260000	113590000	18398000	115070000	106670000	0.874999	0.99078	0.870985	0.987644	0.655649	0.443158
P62820	5	Ras-related protein Rab-1A	109660000	164940000	127250000	97561000	82395000	157130000	130670000	146780000	206670000	127680000	112310000	171250000	0.838835	0.772818	1.20473	0.818476	1.02337	0.999561
P62805	9	Histone H4	130960000	141180000	94170000	97851000	278710000	410590000	377530000	159010000	223140000	1452600000	564080000	247430000	2.14887	0.63669	2.07387	0.571606	6.18086	0.057837
Q15366	8	Poly(rC)-binding protein 2	98497000	115190000	110250000	98291000	72119000	47913000	63516000	84226000	62390000	4196200	48118000	62391000	0.673967	0.898207	0.648682	0.894697	0.354097	0.147623
P05141	3;0	ADP/ATP translocase 2;ADP/ATP translocase 2, N-terminally processed	98927000	80981000	53489000	98563000	130840000	86571000	81696000	56876000	73720000	204690000	111270000	77242000	1.3538	0.640219	0.909575	0.991563	1.68469	0.348535
O43390	15	Heterogeneous nuclear ribonucleoprotein R	100810000	91893000	105030000	99383000	52958000	91885000	101720000	105570000	124050000	19513000	64835000	111520000	0.820285	0.931667	1.11288	0.992882	0.657865	0.412864
Q16555	17;3;2	Dihydropyrimidinase-related protein 2	103750000	92987000	92898000	99422000	44149000	72112000	80404000	80143000	85435000	16019000	48223000	50906000	0.744672	0.700147	0.849283	0.953293	0.397562	0.0435648
Q12931	19	Heat shock protein 75 kDa, mitochondrial	99497000	103740000	109680000	99659000	144520000	127560000	93999000	108560000	136740000	178170000	121190000	128570000	1.18798	0.668377	1.08431	0.957018	1.36755	0.21935
P48047	8	ATP synthase subunit O, mitochondrial	109040000	37493000	30318000	99895000	61876000	46318000	69069000	31452000	48023000	158760000	46327000	38549000	1.17663	0.934056	0.839939	0.999323	1.37763	0.936088
P11498	19	Pyruvate carboxylase, mitochondrial	81475000	67782000	74959000	100470000	65464000	76057000	83953000	64362000	72543000	80375000	74241000	71003000	1.07928	0.942399	0.985023	0.998412	1.00626	0.999877
Q86TX2;P49753	14;11	Acyl-coenzyme A thioesterase 1;Acyl-coenzyme A thioesterase 2, mitochondrial	125330000	77778000	60410000	101290000	79538000	81918000	84307000	49842000	50978000	122460000	67175000	57270000	0.99707	0.998783	0.702521	0.587963	0.936957	0.991148
P80404	15	4-aminobutyrate aminotransferase, mitochondrial	126810000	102560000	90931000	101390000	119340000	96713000	57280000	86807000	89693000	105580000	84384000	86221000	0.991077	0.999994	0.729876	0.173519	0.862267	0.740859
P14324	7	Farnesyl pyrophosphate synthase	106840000	86190000	90668000	102750000	51376000	66723000	58084000	74464000	62258000	32044000	60102000	55620000	0.778465	0.555578	0.686667	0.347694	0.520857	0.0479864
O00231	15	26S proteasome non-ATPase regulatory subunit 11	117320000	123670000	116620000	102780000	97929000	91235000	92317000	145160000	103590000	38784000	111070000	99718000	0.816375	0.855328	0.95374	0.993562	0.697889	0.347663
P62906	11	60S ribosomal protein L10a	79107000	127340000	134850000	102810000	105950000	182170000	83818000	147070000	126900000	24784000	116940000	129240000	1.14542	0.99077	1.04832	0.999505	0.793924	0.759804
P53618	22	Coatomer subunit beta	109760000	76876000	82336000	103000000	49214000	60896000	78223000	56365000	59447000	27890000	37725000	51545000	0.792313	0.64449	0.721395	0.511396	0.435584	0.0228062
P39019	10	40S ribosomal protein S19	100930000	153800000	158760000	103560000	104210000	166000000	109210000	152690000	157680000	28756000	110960000	165550000	0.90394	0.993509	1.01473	0.999944	0.738267	0.618255
Q8NC51	16	Plasminogen activator inhibitor 1 RNA-binding protein	97547000	150710000	177840000	104030000	130660000	210910000	105900000	167050000	158470000	19055000	139530000	203720000	1.04577	0.999937	1.01249	0.999973	0.850288	0.790128
Q13126	7	S-methyl-5-thioadenosine phosphorylase	107970000	122440000	118790000	104310000	136850000	124940000	102810000	189650000	164160000	24832000	122600000	131470000	1.0484	0.999572	1.30762	0.936175	0.798688	0.694963
P14866	16	Heterogeneous nuclear ribonucleoprotein L	75647000	80416000	101830000	104320000	33139000	73180000	90337000	51460000	52066000	10341000	33175000	52032000	0.816769	0.903119	0.751719	0.890428	0.370495	0.104555
P30044	8	Peroxiredoxin-5, mitochondrial	116940000	105500000	113130000	104450000	76235000	94885000	130090000	79484000	103730000	90169000	94348000	111110000	0.8212	0.443958	0.933647	0.903948	0.88097	0.754986
Q9UQ80	17	Proliferation-associated protein 2G4	134780000	175390000	146860000	104470000	127500000	185700000	108590000	154560000	177530000	26317000	141380000	170850000	0.913879	0.994088	0.964226	0.999444	0.740754	0.61509
P48735	14	Isocitrate dehydrogenase [NADP], mitochondrial	103180000	76593000	63765000	104840000	67157000	57889000	70632000	67426000	55373000	57629000	48342000	55849000	0.943943	0.975489	0.794254	0.617726	0.664455	0.186585
P84077;P61204	3;3	ADP-ribosylation factor 1;ADP-ribosylation factor 3	115960000	189790000	122520000	105490000	109140000	119470000	136950000	149970000	175310000	79961000	134970000	174140000	0.780115	0.699983	1.0793	0.963152	0.908471	0.932509
P15559	12	NAD(P)H dehydrogenase [quinone] 1	111680000	252390000	228390000	105600000	132340000	230930000	159610000	198850000	244400000	41007000	193310000	239520000	0.791395	0.959531	1.01755	0.99911	0.799779	0.823194
P62750	10	60S ribosomal protein L23a	106020000	137420000	136100000	105870000	117360000	173050000	123570000	144400000	143610000	40266000	125810000	155310000	1.04411	0.999771	1.08442	0.992964	0.846778	0.777257
P00167	3	Cytochrome b5	114620000	68331000	57257000	105950000	97646000	75701000	119300000	71661000	57171000	185420000	72949000	64281000	1.16273	0.938249	1.03299	0.999734	1.34321	0.902923
O43399	11	Tumor protein D54	123110000	124340000	115880000	105950000	105660000	120260000	105640000	122700000	132070000	42911000	88807000	105680000	0.913412	0.967417	0.991963	0.999923	0.653395	0.148417
Q15274	6	Nicotinate-nucleotide pyrophosphorylase [carboxylating]	103720000	119050000	107400000	106040000	92796000	100310000	84884000	121770000	112720000	24590000	82114000	103160000	0.906036	0.989748	0.967302	0.999103	0.635624	0.303783
P54727	15	UV excision repair protein RAD23 homolog B	102520000	140050000	129320000	106250000	114070000	136280000	120170000	151370000	169380000	23535000	121040000	131480000	0.958886	0.999667	1.18562	0.975123	0.742303	0.589067
P52272	19	Heterogeneous nuclear ribonucleoprotein M	155410000	93031000	75456000	106590000	52575000	44923000	131050000	67716000	103910000	10978000	31182000	61319000	0.630102	0.706631	0.934482	0.999248	0.319481	0.0735739
Q07020	6	60S ribosomal protein L18	96077000	147340000	159950000	107310000	141130000	195170000	151530000	178490000	136390000	34549000	130050000	127330000	1.09977	0.994093	1.15629	0.966289	0.72373	0.593893
O00410	27	Importin-5	117620000	168740000	139870000	108010000	128490000	123380000	107930000	137330000	100580000	40220000	106400000	100620000	0.844333	0.911866	0.811393	0.834722	0.580062	0.13154
P46782	8	40S ribosomal protein S5;40S ribosomal protein S5, N-terminally processed	136680000	152620000	135270000	108550000	165200000	207170000	91556000	142950000	148370000	59419000	183980000	191490000	1.13272	0.991397	0.901797	0.979147	1.0243	0.989072
P15311	16	Ezrin	111040000	152530000	131290000	108670000	127000000	166420000	105310000	173010000	158910000	34092000	135590000	150820000	1.01831	0.99999	1.1073	0.994965	0.811685	0.732718
P15880	13	40S ribosomal protein S2	91550000	213180000	177700000	109070000	192680000	213050000	133700000	178420000	211640000	67423000	149150000	203510000	1.0671	0.994205	1.08567	0.982241	0.870765	0.953827
P78527	24	DNA-dependent protein kinase catalytic subunit	88470000	18581000	26996000	109730000	6398400	18660000	73196000	22322000	12779000	20710000	8394400	12799000	1.00553	0.952835	0.807903	0.987922	0.312602	0.606386
O14745	11	Na(+)/H(+) exchange regulatory cofactor NHE-RF1	114760000	135310000	123150000	109750000	108000000	112250000	102730000	133470000	128510000	34111000	109060000	99796000	0.884197	0.969037	0.977198	0.99961	0.651002	0.262481
P62851	4	40S ribosomal protein S25	139810000	120170000	145750000	110170000	120500000	149430000	97273000	146220000	153180000	37867000	123750000	135130000	0.93683	0.995844	0.977677	0.999278	0.73139	0.520379
P30050	6	60S ribosomal protein L12	112310000	193480000	206800000	110540000	139530000	207800000	169740000	189100000	212470000	57455000	175540000	228380000	0.893248	0.988276	1.11456	0.978521	0.900086	0.92133
P53621	23	Coatomer subunit alpha;Xenin;Proxenin	104220000	87370000	96503000	110730000	32140000	72658000	121090000	79972000	74327000	34272000	57147000	71406000	0.74812	0.601982	0.955903	0.996558	0.565182	0.294493
Q9HDC9	13	Adipocyte plasma membrane-associated protein	95343000	129010000	138400000	111560000	114350000	176060000	139700000	141810000	151120000	456160000	145360000	159400000	1.10811	0.988177	1.19263	0.914322	2.09763	0.235776
P62917	8	60S ribosomal protein L8	102730000	131390000	133600000	112000000	111530000	153590000	135860000	131840000	136060000	49686000	99016000	152390000	1.02556	0.99978	1.09801	0.976643	0.818808	0.660503
Q9BRF8	10	Serine/threonine-protein phosphatase CPPED1	116330000	146890000	113690000	113280000	121680000	146000000	110340000	131900000	167330000	25085000	125960000	152940000	1.01075	0.999992	1.08665	0.9978	0.806519	0.699242
Q13263	20	Transcription intermediary factor 1-beta	177250000	119520000	109490000	113540000	89870000	102700000	108370000	78766000	90287000	21222000	80443000	63962000	0.753483	0.839578	0.682871	0.672033	0.407687	0.0510523
Q9UKM9	10	RNA-binding protein Raly	109310000	86540000	80439000	113880000	43397000	50686000	98246000	83525000	68916000	11654000	41784000	57171000	0.752701	0.809512	0.907336	0.99486	0.400338	0.10826
P11586	26	C-1-tetrahydrofolate synthase, cytoplasmic;Methylenetetrahydrofolate dehydrogenase;Methenyltetrahydrofolate cyclohydrolase;Formyltetrahydrofolate synthetase;C-1-tetrahydrofolate synthase, cytoplasmic, N-terminally processed	117090000	118060000	137500000	114840000	115740000	143310000	101980000	131920000	136050000	27617000	107370000	124830000	1.00333	1	0.992755	0.999982	0.697215	0.452831
O43169	4	Cytochrome b5 type B	113360000	56478000	63864000	114910000	72639000	73987000	128010000	67284000	82076000	400280000	72368000	77252000	1.1191	0.989828	1.18685	0.977003	2.353	0.621421
P39687	8;2;1	Acidic leucine-rich nuclear phosphoprotein 32 family member A	111510000	111310000	135310000	115030000	72161000	98980000	73986000	112530000	114820000	31222000	103780000	130330000	0.79907	0.898885	0.841415	0.946097	0.740882	0.572111
P27695	13	DNA-(apurinic or apyrimidinic site) lyase;DNA-(apurinic or apyrimidinic site) lyase, mitochondrial	123210000	166390000	146080000	115950000	131330000	144180000	82032000	127110000	131130000	12088000	125260000	139100000	0.898503	0.9978	0.781014	0.967491	0.634521	0.465533
P62857	3	40S ribosomal protein S28	115140000	154960000	149710000	116250000	132030000	120750000	80471000	111430000	178630000	13736000	140370000	93081000	0.879041	0.995544	0.882616	0.988097	0.588807	0.393902
Q15067	18	Peroxisomal acyl-coenzyme A oxidase 1	123940000	109860000	103030000	116720000	121110000	120160000	111970000	106190000	112080000	158160000	107270000	112950000	1.06282	0.906076	0.980435	0.997774	1.12336	0.705041
P61981	11	14-3-3 protein gamma;14-3-3 protein gamma, N-terminally processed	114000000	133510000	136360000	117370000	83005000	139610000	165520000	131640000	155830000	47227000	119690000	156020000	0.885677	0.958197	1.18006	0.936655	0.841267	0.753471
P15531	4	Nucleoside diphosphate kinase A	114630000	177160000	213080000	118670000	174070000	198140000	114400000	192840000	201350000	47532000	137070000	232970000	0.97229	0.999959	1.00737	0.999996	0.827088	0.810945
Q03154	15	Aminoacylase-1	104880000	124730000	96201000	119450000	108750000	122930000	93114000	114360000	107190000	25115000	120310000	116410000	1.07771	0.996305	0.965787	0.99974	0.803641	0.677328
P30038	15	Delta-1-pyrroline-5-carboxylate dehydrogenase, mitochondrial	103270000	81058000	74496000	120090000	79936000	83039000	81203000	82205000	80211000	73526000	74969000	93117000	1.09366	0.914413	0.941254	0.976821	0.933499	0.954052
Q06210	19	Glutamine--fructose-6-phosphate aminotransferase [isomerizing] 1	132580000	143390000	135500000	122180000	135310000	158660000	113220000	160670000	149970000	50150000	129520000	146800000	1.01137	0.999995	1.03011	0.99984	0.793424	0.595651
Q14152	30	Eukaryotic translation initiation factor 3 subunit A	117610000	177320000	158260000	122810000	134740000	140780000	115790000	183150000	153060000	37804000	122710000	144450000	0.878947	0.983421	0.997374	0.999998	0.672927	0.415696
P04843	18	Dolichyl-diphosphooligosaccharide--protein glycosyltransferase subunit 1	150510000	62186000	88279000	124470000	83956000	77389000	134070000	49039000	60572000	224140000	86715000	69818000	0.94963	0.999998	0.809639	0.923356	1.2648	0.9734
P62263	7	40S ribosomal protein S14	103260000	221490000	185910000	125790000	117720000	211350000	166340000	197030000	202360000	53668000	130590000	206270000	0.89073	0.990815	1.10784	0.973238	0.764751	0.741942
Q12905	12	Interleukin enhancer-binding factor 2	134910000	116480000	109840000	127290000	90030000	85227000	106670000	126310000	106890000	32643000	100420000	97794000	0.837547	0.904902	0.940869	0.996272	0.639086	0.268954
O94844	1	Rho-related BTB domain-containing protein 1	130970000	109830000	120400000	127690000	173610000	79491000	29799000	125534000	95735000	25370000	52523500	79677000	1.05424	0.999999	0.695094	0.622834	0.436242	0.205124
O14818	11;5	Proteasome subunit alpha type-7	119530000	152390000	137380000	127760000	110560000	152060000	112690000	170860000	180510000	60773000	165570000	153600000	0.953775	0.997243	1.13379	0.974393	0.928275	0.926597
P26373	11	60S ribosomal protein L13	114270000	180270000	159740000	128520000	121540000	205310000	130690000	169480000	167070000	51952000	142260000	190230000	1.0024	0.999993	1.02853	0.999305	0.846267	0.815733
Q9NYU2	32;1	UDP-glucose:glycoprotein glucosyltransferase 1	114650000	124370000	118950000	128570000	175190000	148660000	158720000	141000000	144210000	380390000	128720000	141960000	1.26385	0.81	1.24013	0.833204	1.81878	0.320542
P49588	26	Alanine--tRNA ligase, cytoplasmic	125130000	157140000	170490000	128680000	127170000	176140000	110500000	165460000	155350000	34536000	145320000	200420000	0.954126	0.999253	0.952624	0.999015	0.839906	0.758609
P24534	7	Elongation factor 1-beta	118760000	196730000	166730000	128950000	108720000	201350000	162370000	166440000	218890000	39506000	103590000	216820000	0.910414	0.992281	1.13579	0.983581	0.746373	0.611897
P07954	13	Fumarate hydratase, mitochondrial	149990000	137910000	142700000	130940000	164180000	166680000	147260000	148080000	151320000	347670000	152850000	144760000	1.07246	0.988923	1.0373	0.997827	1.49856	0.464647
Q9BSE5	12	Agmatinase, mitochondrial	93317000	120350000	110300000	131390000	124160000	156160000	151210000	91161000	130100000	208110000	118440000	128890000	1.27084	0.56158	1.14972	0.897565	1.40582	0.35661
Q9Y490	46;1	Talin-1	152970000	145760000	157670000	131820000	110220000	132350000	105050000	199140000	158180000	52412000	137790000	134840000	0.820311	0.870758	1.01308	0.999828	0.712187	0.423425
P51812	20;4;4;2;1;1;1;1;1	Ribosomal protein S6 kinase alpha-3	144140000	147360000	144370000	134460000	112360000	134400000	117600000	148920000	139100000	42704000	115150000	123100000	0.874619	0.944493	0.930599	0.989303	0.644582	0.214779
Q01518	17	Adenylyl cyclase-associated protein 1	144470000	194450000	196960000	134820000	156080000	221030000	137220000	235660000	258930000	43582000	161710000	197470000	0.955307	0.998678	1.17901	0.982986	0.75159	0.6453
P51654	12;1	Glypican-3;Secreted glypican-3	125010000	85288000	95285000	136380000	47668000	104350000	102890000	113060000	141600000	78232000	35154000	97298000	0.943763	0.975453	1.17006	0.9594	0.689449	0.560284
P32322	12	Pyrroline-5-carboxylate reductase 1, mitochondrial	193830000	75559000	90030000	136390000	86568000	83929000	79937000	59288000	63482000	124320000	74100000	85911000	0.853842	0.98294	0.563985	0.315212	0.791085	0.915162
P22234	15	Multifunctional protein ADE2;Phosphoribosylaminoimidazole-succinocarboxamide synthase;Phosphoribosylaminoimidazole carboxylase	134310000	188520000	173850000	136790000	136300000	176520000	103130000	150400000	211230000	54115000	129570000	183190000	0.905231	0.988614	0.935733	0.988095	0.738655	0.57436
P49419	16	Alpha-aminoadipic semialdehyde dehydrogenase	142230000	130380000	129960000	137000000	132440000	117880000	123100000	115360000	130850000	71581000	99554000	122600000	0.962118	0.986512	0.917381	0.885597	0.72965	0.0860054
P51991	11	Heterogeneous nuclear ribonucleoprotein A3	108860000	215070000	181200000	137910000	74614000	139830000	186910000	159080000	193290000	37436000	89893000	188100000	0.697551	0.794662	1.06761	0.993446	0.624451	0.419735
P07099	15	Epoxide hydrolase 1	143450000	92565000	93354000	139630000	138700000	84157000	120760000	85918000	94926000	365280000	105590000	100610000	1.10055	0.99298	0.915702	0.99579	1.73508	0.697059
P61247	12	40S ribosomal protein S3a	167340000	236950000	228570000	139750000	131240000	205120000	130940000	242530000	272350000	64425000	134090000	200810000	0.752315	0.784726	1.02048	0.999951	0.630985	0.352586
O60506	15	Heterogeneous nuclear ribonucleoprotein Q	131620000	201580000	213070000	139910000	143680000	198700000	185880000	231160000	230170000	36174000	180890000	204200000	0.882878	0.992088	1.18478	0.968912	0.771164	0.674024
P18124	14	60S ribosomal protein L7	100100000	187030000	226060000	140200000	159800000	245180000	207790000	205780000	240300000	68053000	184570000	216020000	1.06234	0.993301	1.27413	0.811963	0.913196	0.968885
P48643	25	T-complex protein 1 subunit epsilon	159660000	182270000	185520000	141740000	142010000	177660000	143900000	179000000	162360000	84018000	135180000	159340000	0.874794	0.815136	0.920011	0.94515	0.717676	0.168716
P00441	8	Superoxide dismutase [Cu-Zn]	145130000	134810000	132040000	142130000	120220000	170120000	132330000	85060000	114470000	85952000	109090000	165840000	1.04974	0.996005	0.805525	0.593682	0.87597	0.78478
Q14974	17	Importin subunit beta-1	128770000	164080000	145870000	142670000	96934000	122370000	137950000	159490000	126690000	58002000	122480000	116620000	0.825068	0.755328	0.966744	0.998197	0.677202	0.206811
P08133	30	Annexin A6	134330000	92705000	94426000	143930000	126630000	170440000	252200000	118640000	178750000	826090000	125950000	160880000	1.37186	0.891075	1.70966	0.697002	3.46207	0.286547
P34897	17	Serine hydroxymethyltransferase, mitochondrial	140390000	135750000	160390000	143970000	161210000	176640000	89605000	130300000	183050000	99577000	139580000	165820000	1.10375	0.952131	0.923087	0.918586	0.927719	0.956984
P36871	23	Phosphoglucomutase-1	145300000	147600000	133780000	144220000	137350000	124980000	120440000	150880000	123770000	39423000	133170000	121530000	0.952822	0.997993	0.925963	0.991207	0.689329	0.353773
P02649	15	Apolipoprotein E	131270000	105770000	86055000	144400000	72546000	74491000	162470000	96884000	85913000	268310000	87020000	72485000	0.902016	0.979172	1.06862	0.999452	1.32412	0.988347
P62277	7	40S ribosomal protein S13	180120000	193790000	126570000	144490000	248120000	138380000	115680000	198400000	154430000	47600000	194560000	156060000	1.06096	0.999542	0.936121	0.996902	0.795676	0.744523
Q13838	6	Spliceosome RNA helicase DDX39B	148450000	155270000	141010000	146090000	112750000	186280000	150770000	157220000	236810000	14059000	108630000	182460000	1.00088	0.999985	1.22501	0.988002	0.686144	0.516204
Q96AG4	8	Leucine-rich repeat-containing protein 59	129910000	65484000	112670000	148170000	70014000	86924000	97655000	70871000	80978000	75747000	74508000	71680000	0.990405	0.999715	0.80991	0.856322	0.720418	0.602976
Q13162	12	Peroxiredoxin-4	110830000	175640000	187610000	149550000	164040000	176850000	141720000	175510000	191310000	340810000	136810000	183250000	1.03451	0.994437	1.07269	0.980633	1.39401	0.639507
P09210;P08263;Q16772	7;7;5;2	Glutathione S-transferase A2;Glutathione S-transferase A1;Glutathione S-transferase A1, N-terminally processed;Glutathione S-transferase A3	134570000	121010000	81030000	150120000	156910000	115910000	112040000	95220000	83934000	43275000	146090000	117330000	1.25647	0.849021	0.865078	0.971478	0.911129	0.916073
P46781	10	40S ribosomal protein S9	176590000	220260000	224040000	150410000	191220000	208270000	174050000	209360000	215940000	57830000	179960000	189740000	0.885664	0.971921	0.965308	0.999382	0.688576	0.384423
P11766	10	Alcohol dehydrogenase class-3	153020000	150450000	168450000	150540000	100090000	128260000	112290000	130710000	144820000	44453000	100010000	137900000	0.802869	0.807344	0.821792	0.864242	0.598328	0.160209
P02786	22	Transferrin receptor protein 1;Transferrin receptor protein 1, serum form	166130000	161610000	203960000	151440000	268050000	199830000	269470000	228880000	260750000	660070000	266330000	202950000	1.16479	0.96574	1.42768	0.609447	2.12404	0.204496
P05455	20	Lupus La protein	151470000	216730000	224400000	152920000	186140000	218060000	174170000	241180000	252240000	32250000	189600000	254930000	0.940128	0.999337	1.12654	0.99382	0.804556	0.70858
P31943	5	Heterogeneous nuclear ribonucleoprotein H;Heterogeneous nuclear ribonucleoprotein H, N-terminally processed	221350000	147210000	135840000	153220000	76778000	106830000	202000000	115950000	103260000	53302000	69789000	99912000	0.66778	0.432894	0.835071	0.867849	0.442115	0.0548794
P62753	7	40S ribosomal protein S6	149320000	222350000	218860000	153490000	158780000	229260000	175000000	238230000	255410000	52019000	168560000	208890000	0.917024	0.993627	1.13227	0.981112	0.72726	0.563457
O43852	18	Calumenin	148280000	163760000	151260000	154150000	152830000	182300000	229820000	164010000	202870000	456850000	114260000	170290000	1.05608	0.998034	1.28793	0.849591	1.60026	0.768391
Q9NTK5	19	Obg-like ATPase 1	141780000	202250000	181800000	155480000	177980000	204440000	188710000	213830000	211050000	42828000	198390000	196910000	1.02295	0.999848	1.1669	0.970086	0.833212	0.745969
P22570	21	NADPH:adrenodoxin oxidoreductase, mitochondrial	150670000	107910000	99726000	156620000	132590000	112260000	117330000	93949000	107140000	70209000	107730000	108440000	1.12047	0.867998	0.888679	0.906377	0.799258	0.513836
P50914	6	60S ribosomal protein L14	140780000	182030000	182640000	157550000	161810000	201040000	125290000	191610000	191280000	50308000	149410000	198330000	1.02958	0.999678	1.0054	0.999997	0.787512	0.653713
P08195	22	4F2 cell-surface antigen heavy chain	182080000	110270000	112910000	157880000	198300000	197310000	241150000	150690000	176170000	613360000	203810000	195970000	1.36577	0.710264	1.40159	0.688978	2.49998	0.122718
P0DP25;P0DP24;P0DP23	9;9;9;2;1		492630000	91362000	146000000	158050000	327840000	51212000	146180000	108540000	97592000	63764000	123480000	67182000	0.735764	0.943873	0.482624	0.816574	0.348533	0.465167
P39023	14;1	60S ribosomal protein L3	192530000	273090000	232360000	159160000	183620000	277120000	161750000	230570000	242100000	85594000	203840000	262450000	0.888134	0.963338	0.908937	0.984654	0.790687	0.685604
P30084	11	Enoyl-CoA hydratase, mitochondrial	158500000	111310000	122550000	159410000	93221000	144410000	115530000	110560000	100990000	113540000	88519000	126440000	1.01193	0.999999	0.833622	0.711655	0.837239	0.694399
P10599	7	Thioredoxin	142380000	262860000	303900000	159690000	145950000	299290000	91916000	51931000	130310000	40235000	73274000	156470000	0.853047	0.976819	0.386605	0.15871	0.380713	0.112906
P55157	31	Microsomal triglyceride transfer protein large subunit	162480000	104670000	114380000	161530000	159450000	125880000	141540000	114550000	109440000	326830000	121790000	113600000	1.17123	0.920354	0.958064	0.99944	1.47359	0.734504
P30837	14	Aldehyde dehydrogenase X, mitochondrial	161300000	117360000	120560000	161650000	124990000	122810000	118930000	112130000	118980000	135470000	119860000	115880000	1.02562	0.992346	0.87681	0.651767	0.929838	0.919656
P40227	17;2	T-complex protein 1 subunit zeta	132710000	193970000	208690000	162390000	94711000	176050000	167620000	155610000	166970000	106690000	138500000	194810000	0.809068	0.707444	0.915628	0.986391	0.821862	0.759933
P62826	8	GTP-binding nuclear protein Ran	254340000	277490000	255980000	163900000	246800000	280960000	164200000	233830000	319250000	41781000	338370000	308310000	0.877953	0.989874	0.910473	0.993983	0.873892	0.794818
P16435	21	NADPH--cytochrome P450 reductase	200900000	104220000	109830000	164060000	129320000	110930000	158640000	101310000	107340000	192880000	107740000	102670000	0.974358	0.999987	0.885143	0.97784	0.9719	0.999577
P02647	14	Apolipoprotein A-I;Proapolipoprotein A-I;Truncated apolipoprotein A-I	108520000	78661000	54549000	164480000	54423000	58869000	122060000	59279000	60441000	282880000	71915000	59738000	1.1491	0.999755	1.00021	0.999968	1.71486	0.90755
P67936	7	Tropomyosin alpha-4 chain	164980000	172080000	165790000	166380000	134620000	200610000	206500000	229280000	215160000	49402000	158260000	192050000	0.997534	0.999952	1.2945	0.840853	0.794893	0.631176
P31948	28	Stress-induced-phosphoprotein 1	179330000	279570000	258770000	166530000	151320000	275000000	147200000	234820000	263810000	32614000	158640000	270630000	0.826076	0.972927	0.899898	0.994883	0.643588	0.479225
P00390	14	Glutathione reductase, mitochondrial	150880000	188450000	213530000	166720000	211490000	200290000	178970000	189670000	232240000	100290000	200460000	198070000	1.04638	0.993218	1.08686	0.967318	0.902254	0.882297
O43175	14	D-3-phosphoglycerate dehydrogenase	141310000	103670000	125660000	166800000	63777000	115850000	135350000	79055000	79223000	75451000	74912000	106760000	0.934672	0.951909	0.792219	0.751251	0.693727	0.508661
P01009	13	Alpha-1-antitrypsin;Short peptide from AAT	106260000	177580000	115100000	167930000	83617000	101800000	133430000	126540000	116190000	428400000	90863000	95303000	0.885715	0.985039	0.942899	0.999772	1.5405	0.969793
Q9HC35	29	Echinoderm microtubule-associated protein-like 4	155720000	172560000	197840000	168010000	120980000	146840000	154100000	157390000	147980000	50136000	124390000	156630000	0.828385	0.878264	0.873318	0.955905	0.629431	0.210373
Q06520	11	Bile salt sulfotransferase	141560000	126900000	120120000	168500000	76692000	97374000	97441000	112180000	107750000	33157000	83028000	96521000	0.881584	0.923844	0.816746	0.897154	0.547393	0.155363
P24752	14	Acetyl-CoA acetyltransferase, mitochondrial	203350000	138510000	154650000	169090000	147190000	150530000	108190000	137580000	152590000	242000000	127510000	153040000	0.940182	0.991184	0.80232	0.622858	1.05245	0.998601
P00387	14	NADH-cytochrome b5 reductase 3;NADH-cytochrome b5 reductase 3 membrane-bound form;NADH-cytochrome b5 reductase 3 soluble form	140550000	118280000	114890000	169210000	115150000	136160000	130740000	119640000	115380000	197980000	96875000	115880000	1.12523	0.925076	0.978701	0.99954	1.09904	0.991503
P68371	1;0	Tubulin beta-4B chain	181810000	139560000	135130000	169470000	146550000	112470000	167030000	119410000	121580000	51425000	100980000	102500000	0.938642	0.986934	0.893801	0.942838	0.55839	0.0684625
P37837	16	Transaldolase	189830000	228540000	220440000	170600000	187090000	258760000	176480000	243920000	281240000	45157000	190420000	221890000	0.964997	0.9992	1.09835	0.99672	0.716124	0.533881
P55060	21	Exportin-2	192920000	206690000	218210000	170630000	182830000	167150000	185960000	204350000	167020000	37845000	172370000	172010000	0.842656	0.962978	0.902091	0.99072	0.618667	0.303079
P62269	10	40S ribosomal protein S18	182360000	224040000	227120000	170970000	249450000	194120000	154510000	286600000	242590000	57461000	235340000	205760000	0.97004	0.999525	1.07921	0.998999	0.78697	0.683771
P0DMN0;P0DMM9	8;8	Sulfotransferase 1A4;Sulfotransferase 1A3	119260000	203810000	203360000	172520000	153220000	201390000	173260000	203070000	180200000	42452000	162910000	193210000	1.00133	0.999881	1.05718	0.995605	0.757123	0.651051
P52209	16	6-phosphogluconate dehydrogenase, decarboxylating	190750000	145900000	140750000	173470000	131930000	135790000	172940000	131800000	126200000	63090000	120030000	141080000	0.924152	0.981459	0.902681	0.958261	0.679095	0.238509
P62424	12	60S ribosomal protein L7a	167040000	267320000	221740000	173540000	237150000	256480000	164770000	235450000	212970000	72072000	236680000	235740000	1.01687	0.999881	0.934598	0.997346	0.829892	0.781109
[truncated: 157 more rows]

## Sheet: SNU423 treatments
Majority protein IDs	Peptide counts (unique)	Protein names	Control1	Control2	Control3	Soraf1	Soraf2	Soraf3	Trx1	Trx2	Trx3	ST1	ST2	ST3	FC Control-Soraf	pvalue	FC Control-Trx1	pvalue	FC Control-ST	pvalue
Q14157	8	Ubiquitin-associated protein 2-like	45446000	111250000	23658000	1843500	1650300	2036700	73293000	28536000	33163000	0	0	14365000	0.0306647	0.833055	0.748484	0.999961	1	1
P45880	8	Voltage-dependent anion-selective channel protein 2	108940000	264510000	515580000	10671000	16376000	15152000	160900000	44691000	74434000	15560000	13984000	44406000	0.0474663	0.00184316	0.314978	0.195348	0.0831805	0.0051091
O60841	19	Eukaryotic translation initiation factor 5B	351390000	195610000	177410000	12769000	3736500	18292000	111150000	125620000	389550000	42778200	4957400	80599000	0.0480356	0.0127891	0.864593	0.983547	0.177157	0.0776949
Q92973	9	Transportin-1	211760000	184210000	118590000	16268000	9794600	8485600	273400000	62092000	62630000	20603500	4008000	37199000	0.0671412	0.00968949	0.773713	0.853961	0.120123	0.0174241
Q13442	6	28 kDa heat- and acid-stable phosphoprotein	55862000	192910000	116010000	10096400	8505800	11687000	50344000	44257000	113660000	0	0	62421000	0.0830337	0.941221	0.570919	0.999234	1	1
Q92575	5	UBX domain-containing protein 4	75351000	32199000	19772000	4665200	3341700	4405000	37829000	13065000	114690000	3156000	2015100	15971000	0.0974843	0.052771	1.30051	0.999795	0.166052	0.0689111
P21796	15	Voltage-dependent anion-selective channel protein 1	412090000	444340000	499880000	33240000	46406000	52767000	500780000	189270000	184900000	95110000	42350000	156590000	0.0976274	0.00103641	0.645096	0.487422	0.216801	0.00893695
O76094	8	Signal recognition particle subunit SRP72	113160000	34291000	19139000	5573700	5484900	5396100	56852000	23829000	22769000	12260200	3551400	20969000	0.0987736	0.0285603	0.620986	0.952335	0.220785	0.117794
Q99541	12	Perilipin-2	438450000	200030000	203180000	16389000	20870000	58104000	276120000	242810000	182010000	48803000	26752000	87514000	0.113303	0.00280677	0.832807	0.989725	0.193747	0.0161129
O95864	7	Fatty acid desaturase 2	687610000	529590000	389690000	55395000	86180000	46144000	425690000	103670000	349900000	6801500	19518750	32236000	0.116821	0.0090621	0.547181	0.464429	0.0364407	0.000430042
P08243	13	Asparagine synthetase [glutamine-hydrolyzing]	226840000	190180000	421440000	31970000	41686000	30341000	170710000	142300000	130010000	15948000	31520000	66682000	0.124033	0.00177938	0.528373	0.398097	0.136142	0.00146005
O00425	14	Insulin-like growth factor 2 mRNA-binding protein 3	460150000	108080000	102040000	15342000	10668000	57920000	164160000	81103000	116510000	8543500	40679250	72815000	0.125218	0.0640936	0.539742	0.938033	0.182073	0.12479
P33992	16	DNA replication licensing factor MCM5	437080000	241970000	206440000	41128000	5094400	67853000	147050000	124320000	293200000	0	0	116660000	0.128827	0.943072	0.637579	0.999538	1	1
Q9UHX1	11	Poly(U)-binding-splicing factor PUF60	291960000	137980000	160700000	26661500	18199000	35124000	186960000	137110000	174270000	0	0	105140000	0.13542	0.966925	0.843729	0.999991	1	1
O75534	9	Cold shock domain-containing protein E1	89554000	169110000	45409000	17733000	12113000	12510000	74096000	88713000	57082000	0	0	38950000	0.139295	0.968271	0.723152	0.999954	1	1
Q8N163	17	Cell cycle and apoptosis regulator protein 2	328210000	151670000	252680000	15240000	32209000	57755000	174430000	127840000	124990000	54565500	39181000	69950000	0.143611	0.0016833	0.583242	0.505809	0.223458	0.0116946
Q14997	14	Proteasome activator complex subunit 4	124850000	133250000	92820000	16874000	13406000	20342000	84159000	66707000	72218000	53180000	47176000	41172000	0.144255	2.76089e-06	0.635712	0.0451091	0.403306	0.000749601
P78527	70	DNA-dependent protein kinase catalytic subunit	1322300000	351650000	405890000	53205000	44518000	214470000	992970000	103580000	229600000	23786000	34616000	157560000	0.150104	0.125105	0.637621	0.807287	0.103836	0.0545863
O75643	34	U5 small nuclear ribonucleoprotein 200 kDa helicase	634750000	338690000	322090000	21986000	27006000	145880000	440710000	304750000	360570000	35347000	22340000	133950000	0.150419	0.0234405	0.853728	0.996908	0.147922	0.0273361
Q9UJU6	8	Drebrin-like protein	130870000	108400000	70061000	8950000	3912300	34523000	49815000	48701000	73062000	6795200	26513600	46232000	0.153186	0.0292846	0.554674	0.794858	0.257138	0.124574
P14866	19;1	Heterogeneous nuclear ribonucleoprotein L	929890000	468450000	610080000	143400000	15889000	149060000	643870000	292500000	412270000	31878000	18005000	231050000	0.153528	0.0853539	0.671493	0.951532	0.139878	0.0486368
O60610	14	Protein diaphanous homolog 1	78131000	201490000	148500000	22284250	9057500	35511000	59371000	68219000	180860000	29599000	79512000	84157000	0.156154	0.0177712	0.720474	0.856035	0.451433	0.389664
Q16850	11	Lanosterol 14-alpha demethylase	256340000	208560000	242440000	36809000	36125000	38581000	175840000	83127000	180320000	0	0	36477000	0.157654	0.968003	0.621041	0.999162	1	1
P61221	15	ATP-binding cassette sub-family E member 1	321780000	303820000	288500000	14440000	39180000	91350000	267090000	300980000	348740000	9645700	6746300	258460000	0.158593	0.171923	1.00296	1	0.30068	0.096659
P10515	10	Dihydrolipoyllysine-residue acetyltransferase component of pyruvate dehydrogenase complex, mitochondrial	341280000	71264000	83451000	26924000	42483000	11297000	234580000	57684000	80419000	27619000	71409500	115200000	0.162711	0.095342	0.751385	0.985685	0.431917	0.649969
Q9UBM7	7	7-dehydrocholesterol reductase	370440000	202390000	278900000	25820000	50666000	62623000	295740000	81693000	123440000	27302000	76151000	125000000	0.163325	0.0187837	0.588065	0.546898	0.268222	0.0580849
O43776	14	Asparagine--tRNA ligase, cytoplasmic	333630000	388550000	453460000	56120000	22061000	114330000	376040000	336450000	295220000	107769850	6599700	208940000	0.16375	0.146793	0.857159	0.99763	0.275007	0.150841
P49257	10	Protein ERGIC-53	345580000	79075000	122110000	62906000	12336000	14879000	171460000	66300000	71641000	12809000	8460500	46773000	0.164826	0.0703679	0.565876	0.879703	0.124446	0.0384219
P52292	13	Importin subunit alpha-1	279310000	422330000	420280000	36346000	50549000	99753000	312760000	313990000	491850000	38982000	25456000	155500000	0.166365	0.0158906	0.997041	0.999997	0.196037	0.0134756
Q92900	22	Regulator of nonsense transcripts 1	479070000	376270000	215230000	9415800	62563000	107130000	454270000	286210000	165360000	14354000	9519000	222490000	0.167302	0.166133	0.846129	0.99616	0.230123	0.11468
P36542	9	ATP synthase subunit gamma, mitochondrial	326850000	174410000	128240000	24212000	30985000	51075000	228730000	80406000	107550000	77738000	35697000	113560000	0.16882	0.0117422	0.661932	0.720706	0.360596	0.124887
O94826	12	Mitochondrial import receptor subunit TOM70	165130000	119110000	143030000	19973000	16732000	35575000	102770000	27497000	62484000	38719500	37964000	39475000	0.169167	0.0021721	0.451122	0.081436	0.271862	0.0165399
Q8NE71	9	ATP-binding cassette sub-family F member 1	208070000	105500000	122850000	15547000	20670000	38712000	82683000	66370000	91395000	16647000	46141000	75635000	0.17169	0.00903847	0.550956	0.534868	0.317178	0.0511823
P53621	29	Coatomer subunit alpha;Xenin;Proxenin	691260000	400680000	505620000	30565000	63942000	182230000	295760000	192720000	339870000	13449000	9316700	182450000	0.173225	0.121607	0.518509	0.82892	0.128456	0.0232416
Q00341	19	Vigilin	329370000	367730000	202650000	43746000	13993000	99125000	184310000	140270000	265520000	0	0	93752000	0.174342	0.965715	0.655849	0.999637	1	1
[truncated: 2,318 more rows]

## Sheet: SNU475 treatments
Majority protein IDs	Peptide	Name	Control	Control	Control	Sorafenib	Sorafenib	Sorafenib	Trx1	Trx1	Trx1	ST	ST	ST	FC Soraf-Ctrl	pvalue	FC Trx1-Ctrl	pvalue	FC ST-Ctrl	pvalue
[truncated: 1,589 more rows]

[truncated: 1 more sheets: Cell lines]
